# Supplementary material for: Exploratory analysis of eating- and physical activity-related outcomes from a randomized controlled trial for weight loss maintenance with exercise and liraglutide single or combination treatment
Source: Nat Commun. 2022 Aug 15;13:4770. doi: 10.1038/s41467-022-32307-y (PMC9378667; doi:10.1038/s41467-022-32307-y)
Supplement: Supplementary file 4 — Source Data [file 41467_2022_32307_MOESM4_ESM.xlsx]

## Sheet: Figure 1 and table 2
		Eating behavior									Fasting appetite ratings															Postprandial appetite ratings															Food preferences
group	completer_status (1=per-protocol, 2=protocol deviator, 0=lost to follow-up)	cognitive_restraint_week_-8	cognitive_restraint_week_0	cognitive_restraint_week_52	emotional_eating_week_-8	emotional_eating_week_0	emotional_eating_week_52	uncontrolled_eating_week_-8	uncontrolled_eating_week_0	uncontrolled_eating_week_52	fasting_prospective_food_consumpion_week_-8	fasting_prospective_food_consumpion_week_0	fasting_prospective_food_consumpion_week_52	fasting_fullness_week_-8	fasting_fullness_week_0	fasting_fullness_week_52	fasting_hunger_week_-8	fasting_hunger_week_0	fasting_hunger_week_52	fasting_satiety_week_-8	fasting_satiety_week_0	fasting_satiety_week_52	fasting_overall_appetite_supression_-8	fasting_overall_appetite_supression_0	fasting_overall_appetite_supression_52	postprandial_prospective_food_consumpion_week_-8	postprandial_prospective_food_consumpion_week_0	postprandial_prospective_food_consumpion_week_52	postprandial_fullness_week_-8	postprandial_fullness_week_0	postprandial_fullness_week_52	postprandial_hunger_week_-8	postprandial_hunger_week_0	postprandial_hunger_week_52	postprandial_satiety_week_-8	postprandial_satiety_week_0	postprandial_satiety_week_52	postprandial_overall_appetite_supression_-8	postprandial_overall_appetite_supression_0	postprandial_overall_appetite_supression_52	implicit_wanting_highfatsavory_v0	implicit_wanting_highfatsavory_v1	implicit_wanting_highfatsavory_v3	implicit_wanting_highfatsweet_v0	implicit_wanting_highfatsweet_v1	implicit_wanting_highfatsweet_v3	explicit_liking_highfatsavory_v0	explicit_liking_highfatsavory_v1	explicit_liking_highfatsavory_v3
Placebo	1	22.2222	40.9091	59.0909	0	11.1111	11.1111	74.0741	81.4815	77.7778	85.5	89.7	83.2	7	4.8	5.9	79.2	95	78.9	17.2	4.8	18	14.875	6.225	15.45	5639.25	7939.5	5438.25	11721	9339	11916.8	5836.5	6582	5272.5	11766.8	11021.2	12608.2	12003	10459.7	12453.6	.	29.87	-37.67	.	-61.84	-30.93	.	88	10.75
Placebo	1	16.6667	54.5455	27.2727	77.7778	55.5556	66.6667	62.963	51.8519	48.1481	49.7	73.5	53.4	18.1	7.2	17.8	51	67.6	43.9	26.6	12.3	30	36	19.6	37.625	3405	4627.5	5121.75	12872.2	13193.2	10446	2859	3818.25	5088	14373.8	13843.5	11469	14245.5	13647.8	11926.3	-59.56	-36.92	-43.98	-6.57	-4.74	-20.5	23.25	39	9
Placebo	1	66.6667	68.1818	27.2727	11.1111	11.1111	11.1111	22.2222	7.40741	40.7407	24.8	44	.	18.3	25.9	.	49.7	62.6	.	19	55.8	.	40.7	43.775	.	9225	8677.5	.	6507.75	8625	.	8252.25	8271	.	7191	8851.5	.	8055.38	9132	.	-7.87	-19.21	-19.67	-37.83	-40.86	-41.32	29.25	40.75	49.75
Placebo	1	11.1111	18.1818	36.3636	100	77.7778	77.7778	85.1852	81.4815	92.5926	68.6	.	51	17.6	.	20.3	63.3	.	67.7	54.9	.	51.4	35.15	.	38.25	9405.75	.	.	9094.5	.	.	9186	.	.	9483	.	.	8996.44	.	.	-2.95	19.34	11.3	-5.24	-2.99	-17.23	59.25	95	26.25
Placebo	1	22.2222	40.9091	54.5455	22.2222	33.3333	11.1111	59.2593	51.8519	40.7407	13.2	49.1	48.3	54.1	20.4	0	6.2	51.2	69.1	87.2	48.3	50.7	80.475	42.1	33.325	4601.25	4017	8338.5	10915.5	13611	6958.5	3228	2338.5	10836.8	12411.8	14433	7000.5	12874.5	14422.1	7695.94	-47.78	-48.94	-43.65	17	16.12	23.93	22.5	13.25	23
Placebo	1	55.5556	0	36.3636	22.2222	11.1111	44.4444	40.7407	88.8889	100	.	46.2	60.7	.	39.4	13.8	.	48	79.2	.	81.7	15.7	.	56.725	22.4	.	11511	12202.5	.	6294	6570.75	.	10590.8	11681.2	.	4398.75	7218	.	6147.75	6476.25	-12.38	-23.62	-26.87	-15.61	8.67	0.95	37.5	46.5	6
Placebo	1	33.3333	63.6364	31.8182	55.5556	33.3333	100	74.0741	22.2222	37.037	66.7	42.3	69.2	20.5	20.3	14.6	70.6	29.5	59.2	31.1	57.2	21.8	28.575	51.425	27	5717.25	942.75	3595.5	12775.5	17084.2	12135	4573.5	1404	3312.75	12351.8	17383.5	13932.8	12709.1	17030.2	13789.9	-9.31	8.89	-8.57	0.01	-30.62	-47.58	46	32	9
Placebo	1	50	45.4545	31.8182	22.2222	33.3333	33.3333	37.037	18.5185	22.2222	13.5	45.9	22	55.5	38.1	28.5	52.6	31.6	20.7	45.6	34.1	19.3	58.75	48.675	51.275	7356.75	5970	5865	13495.5	7237.5	7163.25	4509.75	4007.25	6851.25	12846	8814.75	6798	12618.8	10518.8	9311.25	-31.78	-8.46	-27.08	-2.37	-15.76	6	18.25	1.25	2
Placebo	1	38.8889	36.3636	40.9091	22.2222	44.4444	66.6667	48.1481	33.3333	44.4444	35.2	30.6	75.4	22.5	7.2	23.2	32.9	23.2	74.4	17.4	32.6	17.1	42.95	46.5	22.625	4521	9761.25	12644.2	11769	7308.75	6792.75	3695.25	8493	12699	10746	8535	5712	12574.7	8397.38	5790.38	-41.56	-48.15	-39.88	16.58	-24.71	3.09	35	2.25	32.75
Placebo	1	44.4444	40.9091	54.5455	88.8889	77.7778	100	62.963	62.963	81.4815	.	79.5	73.7	.	16.6	32.1	.	60.7	33.6	.	22	17.6	.	24.6	35.6	.	13037.2	11217.8	.	5295	6569.25	.	11496.8	10533	.	5928	6446.25	.	5672.25	6816.19	-1.64	-14.14	-23.44	-44.13	-46.79	-47.8	30	40.5	28.25
Placebo	1	22.2222	18.1818	27.2727	33.3333	66.6667	33.3333	81.4815	88.8889	85.1852	78.8	99	96.1	50.7	2.2	1.2	67.6	97.9	93.5	51	0.5	4.6	38.825	1.45	4.05	12912.8	17763.8	17228.2	8652	257.25	639.75	12012.8	17490	17415	10982.2	155.25	450.75	7677.19	289.688	611.812	26.75	29.03	3.36	6.65	-29.34	-18.23	42.75	62.5	45.75
Placebo	0	44.4444	68.1818	.	100	55.5556	.	74.0741	37.037	.	89.4	64.7	.	0.9	10.4	.	83.3	83.6	.	1.9	20.1	.	7.525	20.55	.	4124.25	3075	.	12618	14133.8	.	2063.25	2381.25	.	13135.5	14400	.	13891.5	14769.4	.	-19.8	-21.82	.	25.31	16.68	.	33.75	30.5	.
Placebo	1	61.1111	59.0909	50	44.4444	33.3333	33.3333	48.1481	37.037	22.2222	77.5	47.3	54.1	1.4	0.5	26.6	76.8	84.1	51	2.1	3.1	27.1	12.3	18.05	37.15	10714.5	10059.8	9572.25	5384.25	4376.25	6806.25	13621.5	13018.5	11242.5	5178	4495.5	7041.75	5556.56	5448.38	7258.31	-32.55	-21.91	-40.31	-39.44	-42.05	-32.53	36	20.5	29
Placebo	1	16.6667	40.9091	9.09091	22.2222	0	11.1111	70.3704	18.5185	85.1852	82.6	95.2	88.7	11.6	3.9	7.6	76.8	93.8	78.1	15	3.8	24.2	16.8	4.675	16.25	16194.8	16967.2	15708	1409.25	993.75	1627.5	16240.5	15678	15623.2	1505.25	1089	1851	1619.81	1359.38	2036.81	-22.17	-28.31	0.98	-7.43	-7.37	-16.52	62.75	67.5	53
Placebo	1	27.7778	45.4545	50	44.4444	66.6667	44.4444	22.2222	22.2222	18.5185	50.3	32.6	1.2	0	49.3	5.1	47.6	14.9	0	15.7	49.5	59.2	29.45	62.825	65.775	2053.5	960.75	465	9940.5	16710	16451.2	4596	1282.5	456	9474	16182	17313	12191.2	16662.2	17210.8	-17.08	-10.72	-11.01	-51.17	-30.78	-41.77	12.25	1.75	1
Placebo	1	38.8889	54.5455	40.9091	22.2222	11.1111	11.1111	66.6667	62.963	59.2593	74.1	49.1	50.3	19.6	25.3	23.7	62.5	48.8	53.1	27.7	25.4	31.4	27.675	38.2	37.925	5821.5	3258	7707	11760.8	14698.5	8095.5	6708.75	2483.25	8460	11886	13054.5	7983.75	11779.1	14502.9	8978.06	-62.22	-42.06	-62.98	16.8	-1.69	32.44	15.25	15.25	1.5
Placebo	1	33.3333	27.2727	36.3636	55.5556	77.7778	77.7778	48.1481	59.2593	37.037	53.6	59.4	20	75.6	26.6	37.4	49.8	60.7	40.4	30.4	28.8	22.2	50.65	33.825	49.8	5879.25	4890.75	4410.75	13849.5	11018.2	12732.8	3605.25	4026.75	4855.5	13050	11937	11832.8	13353.8	12509.4	12824.8	-53.5	-29.9	-32.02	-28.79	-35.48	-36.56	12.5	13	13
Placebo	0	38.8889	50	.	22.2222	33.3333	.	55.5556	48.1481	.	50	48.8	.	17.9	19.6	.	26.6	52.6	.	46.2	21.5	.	46.875	34.925	.	7547.25	9061.5	.	5526	7590	.	9193.5	8026.5	.	7098.75	6991.5	.	7971	8373.38	.	-3.19	-12.64	.	-41.64	-52.32	.	16	35.25	.
Placebo	1	83.3333	59.0909	45.4545	33.3333	22.2222	22.2222	7.40741	22.2222	22.2222	95.9	22.2	66	0.7	12	1.6	77.8	59.2	73.5	0.9	14.2	1	6.975	36.2	15.775	5949	3148.5	8499.75	8139	10603.5	6603	5058	2969.25	9069.75	10858.5	12324.8	7866.75	10997.6	13202.6	8225.06	-5.67	4.69	-43.29	-17.33	-29.91	-24.7	70.25	66.75	40.5
Placebo	1	16.6667	36.3636	36.3636	55.5556	55.5556	44.4444	51.8519	37.037	25.9259	36.4	13.4	28.8	35.5	28.4	10.9	10.9	12	9.9	34	50	16.7	55.55	63.25	47.225	2169.75	1180.5	1633.5	13511.2	15205.5	12643.5	1218.75	1206.75	322.5	15503.2	16329	13915.5	15406.5	16286.8	15150.8	-20.24	-17.77	-28.01	-51.4	-59.51	-45.49	13.75	1.75	10.25
Placebo	1	33.3333	36.3636	36.3636	33.3333	11.1111	22.2222	59.2593	55.5556	44.4444	74.6	48.1	60.7	26.3	25.6	24.6	58.7	59.4	67.9	43.7	37.9	28.3	34.175	39	31.075	11453.2	8237.25	10996.5	6790.5	7867.5	3821.25	10746	10668	12835.5	7638	7283.25	3939	7057.31	8061.38	4982.06	-22.73	5.32	4.3	-24.17	-11.21	-23.81	44	48	46.25
Placebo	0	55.5556	63.6364	.	11.1111	11.1111	.	37.037	11.1111	.	30.2	10.1	.	41.5	73	.	8.7	5.6	.	44.4	81.6	.	61.75	84.725	.	4720.5	11238	.	10791.8	7360.5	.	4594.5	10957.5	.	10868.2	7125.75	.	12086.2	7072.69	.	1.04	-22.56	.	-0.46	-21.05	.	37.75	26.25	.
Placebo	0	38.8889	31.8182	.	100	88.8889	.	74.0741	70.3704	.	84.1	47.4	.	3.8	50.3	.	71.5	11.8	.	17.4	51	.	16.4	60.525	.	10388.2	9786	.	8702.25	8238.75	.	7970.25	8033.25	.	8031.75	9308.25	.	8593.88	8931.94	.	43.96	50.39	.	-47.62	-54.99	.	90.25	21	.
Placebo	1	11.1111	40.9091	40.9091	88.8889	88.8889	88.8889	77.7778	70.3704	70.3704	68.8	80.3	84.8	28.4	7.4	13.2	76.9	78.9	79.5	58.2	11.3	9.9	35.225	14.875	14.7	10439.2	10234.5	13232.2	11539.5	13563	12282.8	8385.75	10994.2	11405.2	10484.2	13371	11177.2	9799.69	10426.3	8705.62	6.88	6.7	-22.58	28.18	3.45	34.41	64.5	59.25	66
Placebo	0	38.8889	59.0909	.	33.3333	44.4444	.	59.2593	40.7407	.	70	57.7	.	20.8	23.3	.	69.6	68.8	.	19.3	17.3	.	25.125	28.525	.	9446.25	9013.5	.	8057.25	9288.75	.	8931	6966.75	.	6929.25	8531.25	.	8152.31	9459.94	.	-14.56	-5.69	.	-44.75	-55.63	.	44.75	33.5	.
Placebo	1	33.3333	72.7273	63.6364	33.3333	11.1111	0	70.3704	59.2593	44.4444	50.2	50.7	44	35.5	47.3	38.2	43.7	48.1	48.3	28.5	45.2	42.7	42.525	48.425	47.15	11077.5	7327.5	4797	6897.75	10403.2	6910.5	9697.5	7620.75	5823	8132.25	10158	8354.25	7563.75	10403.2	10161.2	12.68	-6.42	13.01	-1.07	-19.85	-29.88	39.5	52.5	69
Placebo	1	50	36.3636	36.3636	88.8889	55.5556	66.6667	74.0741	59.2593	66.6667	73	60.9	59.2	22.9	46.9	43.2	71.2	49.1	60.2	24.6	47.4	32.3	25.825	46.075	39.025	12090	9756	10443.8	7749	8424.75	7815.75	8490.75	8924.25	9682.5	8223	9522	8130.75	7847.81	8816.62	7955.06	0.1	9.79	19.32	14.76	-38.82	0.66	57.25	38.5	42
Placebo	1	33.3333	45.4545	40.9091	44.4444	55.5556	66.6667	66.6667	59.2593	40.7407	54.1	51.7	70	42.7	21.2	21.7	41.8	72.3	70.6	44.7	35.5	25.4	47.875	33.175	26.625	5532	1832.25	12120.8	11433	16047	10419	5126.25	1650.75	12036.8	12101.2	15975	10563.8	12219	16134.8	8206.31	12.83	1.04	9.41	-139.03	-33.58	-45.43	67.25	41.25	47
Placebo	1	50	50	18.1818	66.6667	55.5556	55.5556	18.5185	37.037	55.5556	69.6	65	45	5	13	32	53.1	71.3	47.3	29.7	22	43	28	24.675	45.675	5670	8686.5	6686.25	11222.2	10944	10424.2	5477.25	5959.5	7182	10428.8	11292	9504	11625.9	10897.5	10515	-27.84	-35.01	-29.65	-45.65	-50.98	-46.99	27.5	38.5	22.5
Placebo	2	33.3333	50	.	100	100	.	85.1852	88.8889	.	60.7	76.1	.	2.9	53.8	.	45.7	55.8	.	42.8	48	.	34.825	42.475	.	9618	11988.8	.	11634	12618.8	.	8519.25	11921.2	.	11557.5	9648.75	.	10263.6	8589.38	.	-0.22	-1.75	.	-22.54	-21.38	.	95.25	44.5	.
Placebo	1	44.4444	31.8182	31.8182	55.5556	55.5556	55.5556	40.7407	40.7407	29.6296	42.2	44	63.6	15.9	0	8.2	52.4	49.1	61.9	20.5	0.2	24.4	35.45	26.775	26.775	4708.5	7242.75	6858	9771	7917	9694.5	5102.25	8170.5	7010.25	10134	7391.25	9138.75	11523.6	8973.75	10241.2	-53.78	-50.47	-53.19	6.47	19.17	21.97	15.5	1	6.25
Placebo	1	38.8889	36.3636	22.7273	33.3333	22.2222	11.1111	37.037	25.9259	29.6296	86.8	88.2	76.8	5	2.1	0	65	85	71	1.7	9.1	5.5	13.725	9.5	14.425	14147.2	13597.5	16430.2	2192.25	3378	91.5	12085.5	13146.8	16238.2	5382.75	3173.25	434.25	4335.56	3951.75	964.312	24.49	-15.9	11.42	-14.91	-14.74	32.27	93	78.5	73
Placebo	1	38.8889	59.0909	50	44.4444	66.6667	44.4444	48.1481	44.4444	33.3333	51.2	.	56.7	35.5	.	54.1	60.8	.	39.1	30.5	.	44.2	38.5	.	50.625	6699.75	.	7950	11782.5	.	11000.2	5355.75	.	7155.75	12695.2	.	10243.5	12105.6	.	10534.5	32.25	-11.89	-30.85	-15.56	-39.19	-47.77	36.5	50.75	20.5
Placebo	1	33.3333	77.2727	59.0909	44.4444	11.1111	44.4444	88.8889	59.2593	55.5556	49.7	22.5	50	9.4	8.9	8.2	81.4	74.6	63.1	13.2	20.1	20.5	22.875	32.975	28.9	.	4578.75	8900.25	.	1763.25	1872	.	13731.8	12576.8	.	3513	5333.25	.	5741.44	5432.06	-23.8	-33.8	-41.5	-31.49	-33.51	-22.5	19.5	25.75	14.25
Placebo	1	61.1111	31.8182	31.8182	66.6667	55.5556	66.6667	40.7407	44.4444	37.037	53.9	37.4	42.8	60.1	48.1	22	65	50.3	41.5	32.9	32.8	24.2	43.525	48.3	40.475	828.75	1157.25	513	14661.8	17037	17266.5	961.5	4428	492.75	16748.2	16788.8	17305.5	16404.9	16060.1	17391.6	17.21	29.39	3.49	-25.2	-36.77	-7.53	52.25	9.75	23.5
Placebo	1	55.5556	45.4545	50	55.5556	55.5556	22.2222	55.5556	55.5556	40.7407	50.9	31.2	12	14.3	47.3	52.2	59.7	41	2.6	30.7	67.9	71.2	33.6	60.75	77.2	9213.75	6699.75	8135.25	1914.75	5478	8286.75	12447	8133.75	7887.75	2440.5	8716.5	9357.75	4673.62	8840.25	9405.38	-34.26	-9	10.38	-37.89	-51.74	-55.43	44.25	3.75	1.5
Placebo	1	0	22.7273	22.7273	44.4444	22.2222	33.3333	55.5556	62.963	33.3333	85.7	79.5	70.5	6.5	9.2	5.7	90.3	89.4	87.6	8.2	9.4	4.5	9.675	12.425	13.025	16034.2	15868.5	17056.5	3407.25	3179.25	1830.75	15819	14630.2	16805.2	2576.25	3762	1465.5	2532.56	3110.62	1358.62	-33.85	-15.64	-31.28	-9.48	-39.77	-19.08	56.75	25.25	28.25
Placebo	1	44.4444	81.8182	50	55.5556	0	55.5556	29.6296	0	40.7407	50.3	13.7	42	47.3	55.8	44.5	29.5	0	8.9	47.3	50.2	49.3	53.7	73.075	60.725	9916.5	3762.75	8982.75	6316.5	8946	8251.5	10884	976.5	7356	6664.5	9260.25	8653.5	7045.12	12366.8	9141.56	-35.27	-3.14	-35.75	-36.46	-54.64	-2.93	28.5	7.75	20
Placebo	1	55.5556	54.5455	54.5455	33.3333	33.3333	33.3333	33.3333	40.7407	48.1481	75.9	28.7	65.7	22.4	70.8	21.5	52.9	19.8	45.7	15.7	61.4	13.3	27.325	70.925	30.85	5012.25	3258.75	12405.8	10580.2	14323.5	9372.75	4323	2667.75	13062.8	8116.5	13206.8	5522.25	11340.4	14400.9	6356.62	-22.39	14.58	4.25	-47.91	-45.12	-27.6	31.5	45	40.25
Placebo	1	22.2222	36.3636	59.0909	55.5556	22.2222	11.1111	62.963	51.8519	48.1481	.	53.1	51.9	.	4.1	45.6	.	32.9	66	.	28.3	50	.	36.6	44.425	.	10177.5	10960.5	.	6616.5	8292.75	.	4941	7533.75	.	6224.25	9001.5	.	8430.56	8700	-43.16	-27.95	-40.57	33.78	16.28	-3.77	1	4	4
Placebo	0	50	45.4545	.	66.6667	55.5556	.	29.6296	37.037	.	82.6	57.2	.	12.5	55.1	.	73	63	.	8.4	24.6	.	16.325	39.875	.	8557.5	9761.25	.	8669.25	10461.8	.	7613.25	10025.2	.	8844.75	9480.75	.	9335.81	9039	.	-53.62	-10.24	.	5.29	-18.62	.	14	49.75	.
Placebo	1	44.4444	45.4545	50	77.7778	77.7778	44.4444	33.3333	48.1481	37.037	60.1	33.1	36.4	17.9	16.5	30.9	72.5	61.5	31.9	29	36.7	16.7	28.575	39.65	44.825	7548.75	5403.75	5823	8882.25	9978.75	7342.5	7776	6823.5	6516	9657	9588.75	7564.5	9803.62	10835.1	9642	-17.95	-27.33	-15.45	-50.03	-29.78	-47.4	18	25.5	19.25
Placebo	0	22.2222	45.4545	.	55.5556	44.4444	.	59.2593	59.2593	.	73.4	75.9	.	55.8	20	.	30	43.5	.	45.9	28.8	.	49.575	32.35	.	12442.5	11173.5	.	7083.75	8031	.	10445.2	10914.8	.	6851.25	7078.5	.	6761.81	7255.31	.	-35.57	-11.88	.	-34.74	-28.97	.	40.5	18.5	.
Placebo	1	38.8889	22.7273	36.3636	44.4444	33.3333	33.3333	51.8519	44.4444	44.4444	32.4	76.7	29	33.9	6	44.2	69.7	66.9	2.9	18.2	7.7	54.6	37.5	17.525	66.725	325.5	596.25	1557	17291.2	17295	13440.8	708.75	501.75	1122.75	16974	17307.8	14486.2	17307.8	17376.2	15311.8	-37.51	-24.98	-14.97	-32.45	-5.68	-29.7	37.75	51.25	54
Placebo	1	66.6667	50	54.5455	11.1111	22.2222	11.1111	33.3333	29.6296	25.9259	61.4	73.7	63.8	17.4	3.3	10.6	56.8	69.8	70.6	25.6	17.4	18.8	31.2	19.3	23.75	10362	10333.5	11564.2	8394	7611.75	7910.25	8418.75	10479.8	10311	9305.25	7338.75	8888.25	8729.62	7534.31	7730.81	-26.8	-26.87	-8.52	-49.41	-49.52	-44.34	16	42.75	10.25
Placebo	0	38.8889	50	.	0	0	.	37.037	29.6296	.	65.2	54.8	.	0	15.2	.	68.4	55.5	.	1.7	12.1	.	17.025	29.25	.	8754	9350.25	.	3448.5	4849.5	.	10136.2	9841.5	.	4623	4950	.	6295.31	6651.94	.	-5.31	4.13	.	-46.3	-47.22	.	43.75	22.25	.
Placebo	0	50	45.4545	.	55.5556	55.5556	.	48.1481	51.8519	.	63.8	60.3	.	12.3	9.6	.	77.6	78.4	.	8.2	17.1	.	19.775	22	.	9947.25	.	.	8188.5	.	.	9270.75	.	.	8867.25	.	.	8459.44	.	.	-48.16	-35.59	.	-0.31	-23.65	.	37.75	29.5	.
Placebo	1	55.5556	.	63.6364	11.1111	.	0	48.1481	.	40.7407	.	54.4	.	.	8	.	.	42	.	.	51.7	.	.	40.825	.	.	.	.	.	.	.	.	.	.	.	.	.	.	.	.	30.04	31.48	25.19	-16.7	-47.27	-39.39	53.5	20.5	53
Placebo	1	33.3333	50	18.1818	100	77.7778	66.6667	74.0741	55.5556	77.7778	28.7	69.3	68.3	26.3	9.7	10.6	28.3	68.3	25.3	59.6	8.7	17.8	57.225	20.2	33.7	10008.8	11215.5	9778.5	8236.5	7866	8261.25	10256.2	10589.2	9298.5	8043	7997.25	8149.5	8003.62	7514.62	8333.44	-16.99	-10.33	-15.19	2.74	-20.51	-2.61	62.25	72	67
Exercise+placebo	1	33.3333	45.4545	50	33.3333	22.2222	11.1111	59.2593	55.5556	37.037	47.6	55.6	48.5	31.7	21.3	24.2	33.8	33.3	49.5	43	40.1	31.7	48.325	43.125	39.475	10704	8859	8894.25	8921.25	6651	8313	8395.5	8541	8738.25	9108	7337.25	8823	8732.44	8147.06	8875.88	24.77	-13.68	-2.5	-70.11	-58.25	-52.36	63	31.25	33.75
Exercise+placebo	1	38.8889	36.3636	45.4545	66.6667	66.6667	66.6667	59.2593	33.3333	44.4444	67.4	62.8	73	5.1	10.3	21	71.2	61.9	64.8	26.6	28.5	20.3	23.275	28.525	25.875	12458.2	6876	11873.2	2845.5	9707.25	2993.25	12315	5539.5	11994.8	4223.25	11355.8	2649	4573.88	11161.9	4443.56	-37.09	24.13	-5.98	6.37	-8.82	8.48	17	27.75	6.75
Exercise+placebo	2	27.7778	27.2727	27.2727	100	66.6667	77.7778	66.6667	59.2593	62.963	62	50.9	53.2	55.6	38.9	41.1	59.2	50.2	40.1	34.6	41.6	25.6	42.25	44.85	43.35	8497.5	10008.8	9436.5	8868.75	7647.75	7860.75	8289.75	9372.75	10064.2	9705	7165.5	8749.5	9446.62	7857.94	8277.38	0.04	-17.26	-28.56	-49.6	-30.93	-35.24	33.25	27	8.75
Exercise+placebo	1	72.2222	63.6364	63.6364	22.2222	0	0	18.5185	18.5185	7.40741	46.8	28	45.9	0.4	6.3	51.5	11.1	10.4	32.3	57.2	48.6	43.7	49.925	54.125	54.25	5775.75	.	9131.25	7524.75	.	11268	2820.75	.	8346.75	12246.8	.	9293.25	11793.8	.	9770.81	-42.58	-22.05	-30.2	-18.36	-37.36	-12.06	1	4.5	1
Exercise+placebo	0	16.6667	22.7273	.	33.3333	55.5556	.	62.963	62.963	.	62.8	72.7	.	52	16.4	.	58.7	53.2	.	42.3	24.6	.	43.2	28.775	.	13623.8	10992.8	.	8928	8562.75	.	8926.5	8305.5	.	9112.5	8900.25	.	7872.56	8541.19	.	0.26	14.93	.	-7.88	-39.26	.	45.75	45.5	.
Exercise+placebo	1	38.8889	36.3636	27.2727	66.6667	66.6667	66.6667	51.8519	48.1481	25.9259	69.4	72.2	58.9	12	21.5	19	76.6	68.9	65.2	12.6	12.8	23.2	19.65	23.3	29.525	9531	8151.75	10455.8	9330.75	10380	9201	9465	6415.5	10498.5	9085.5	9726	8665.5	8855.06	10384.7	8228.06	-8.71	2.85	-49.52	-24.41	-65.35	-7.76	43	46.75	15
Exercise+placebo	1	27.7778	36.3636	45.4545	22.2222	22.2222	11.1111	22.2222	14.8148	11.1111	63.3	.	88	0	.	0.2	69.1	.	24.5	0.2	.	0.4	16.95	.	22.025	504.75	.	1449	17241	.	14251.5	530.25	.	482.25	17235	.	17206.5	17360.2	.	16381.7	-38.53	-38.29	-51.39	-17.88	-28.09	-34.52	13.75	11.75	3.75
Exercise+placebo	1	27.7778	40.9091	36.3636	22.2222	22.2222	33.3333	59.2593	37.037	29.6296	94.4	60.4	73.2	18.1	39.1	25.3	79.3	26.1	68.8	14.7	43.2	33.5	14.775	48.95	29.2	6771	7548	6096	8529	9263.25	15190.5	6453.75	7111.5	4689.75	11967.8	10332.8	14755.5	10818	10234.1	13790.1	32.48	-19.4	-25.33	-17.59	-52.44	-43.94	27.25	44.75	32.25
Exercise+placebo	0	16.6667	40.9091	.	66.6667	66.6667	.	70.3704	48.1481	.	56.5	68.8	.	38.1	58.9	.	65.4	56.3	.	32.4	50	.	37.15	45.95	.	9517.5	10529.2	.	9996.75	10119	.	7776.75	9984.75	.	9117.75	11113.5	.	9455.06	9179.62	.	-11.36	-26.83	.	-53.98	-50.97	.	43	5.5	.
Exercise+placebo	0	50	54.5455	.	0	33.3333	.	74.0741	81.4815	.	81.9	66.4	.	25.3	28.2	.	23.6	72	.	29.4	16.7	.	37.3	26.625	.	9507	8694.75	.	6709.5	10164.8	.	7812.75	10545.8	.	7902.75	7639.5	.	8323.12	8640.94	.	-5.36	-7.25	.	-42.85	-18.34	.	59.75	46.25	.
Exercise+placebo	1	61.1111	31.8182	40.9091	11.1111	11.1111	0	22.2222	18.5185	7.40741	71.7	28.5	57.2	0	0.2	0.9	82.8	48	81.7	0	6.5	3.8	11.375	32.55	16.45	1719	.	2782.5	14568	.	9504.75	5997	.	4126.5	15402.8	.	13589.2	14563.7	.	13046.2	-42.66	-34.48	-36.05	-29.5	-41.23	-34.95	19.75	17.25	16.5
Exercise+placebo	1	16.6667	68.1818	45.4545	66.6667	0	55.5556	85.1852	37.037	74.0741	52.9	80.2	73.7	51.2	26.3	1.9	50.3	75.1	64.8	22.7	17.4	4.8	42.675	22.1	17.05	9417.75	10290	12405.8	9138	8999.25	5557.5	9561	10766.2	11564.2	8836.5	9445.5	4932	8748.94	8347.12	5629.88	-39.29	-48.77	-36.16	53.09	21.37	5.61	41	18.25	19.75
Exercise+placebo	1	50	63.6364	50	44.4444	44.4444	44.4444	33.3333	29.6296	25.9259	37.7	67.1	49.5	39.3	52.6	30.2	60.6	55.1	51.2	32.1	58	35.5	43.275	47.1	41.25	5252.25	7397.25	9430.5	11999.2	9770.25	7554	4569.75	6837.75	8955	9321	10360.5	7371.75	11874.6	10473.9	8135.06	16.22	14.56	9.22	-45.48	-42.57	-45.56	37.75	21.25	24.5
Exercise+placebo	1	55.5556	50	63.6364	33.3333	22.2222	11.1111	37.037	18.5185	29.6296	64.7	29.2	54.3	29	45.1	11.8	68.3	28.5	41.6	19.1	61.6	15.7	28.775	62.25	32.9	5766.75	4537.5	9253.5	11034.8	11320.5	5679	4635.75	4401.75	9484.5	12058.5	11757.8	5626.5	12172.7	12534.8	7141.88	.	-4.25	-32.85	.	-33.17	-15.04	.	2.25	13.25
Exercise+placebo	1	44.4444	45.4545	40.9091	11.1111	11.1111	22.2222	51.8519	51.8519	48.1481	72.3	76.6	66.4	11.6	9.4	7.5	86.2	81.2	81.2	13.2	13.8	11.1	16.575	16.35	17.75	12158.2	6242.25	9289.5	5109	11815.5	9030.75	11136.8	4796.25	9318	5197.5	11945.2	7823.25	5752.88	12180.6	8561.62	4.88	-3.52	-4.1	6.78	-0.28	25.07	69	72.5	56.25
Exercise+placebo	1	33.3333	27.2727	36.3636	100	100	100	70.3704	70.3704	66.6667	63	61.3	64.8	34.3	38.6	33.1	62.6	58.2	65.9	31.1	37.5	33.5	34.95	39.15	33.975	8076	8577	10629	10827	10232.2	8283	8103	8121.75	10665.8	9587.25	10332	7236	10058.8	9966.38	7556.06	-24.84	-2.07	-12.24	-6.01	-17.83	-2.67	45	53.25	60.5
Exercise+placebo	0	55.5556	45.4545	.	77.7778	55.5556	.	48.1481	51.8519	.	43	63.8	.	30.2	12.6	.	60.4	68.4	.	33.8	13.3	.	40.15	23.425	.	1716.75	9030	.	15543	9061.5	.	2147.25	8421.75	.	14757	7643.25	.	15609	8813.25	.	-31.93	-28.38	.	43.53	28.41	.	52.25	51.75	.
Exercise+placebo	2	5.55556	18.1818	22.7273	77.7778	77.7778	55.5556	62.963	70.3704	55.5556	68.6	58.2	53.8	0	18.8	4.5	84.1	57.8	67.7	8.5	28	22.7	13.95	32.7	26.425	5668.5	6549	8362.5	10602	8755.5	6499.5	5937	5974.5	8131.5	11039.2	10071	8019.75	11508.9	10575.8	8506.31	-45.62	-20.66	-4.99	5.85	-10.69	3.13	12.5	31.25	39.5
Exercise+placebo	1	50	54.5455	45.4545	22.2222	44.4444	22.2222	55.5556	51.8519	55.5556	88.4	47.8	62.3	16.1	0.9	0	72.7	78.5	78.3	20.3	1.7	2.9	18.825	19.075	15.575	8658.75	9731.25	9738	10722.8	11481.8	12693.8	8721.75	8724.75	9225.75	9908.25	11422.5	10236.8	9812.62	10112.1	9991.69	-47.33	-40.3	-52.71	-13.5	-20.38	-27.7	22.25	3.25	11.25
Exercise+placebo	2	33.3333	40.9091	40.9091	88.8889	100	88.8889	48.1481	48.1481	37.037	39.9	44.9	40.3	49.1	29.9	40.1	30.6	65.2	60.9	43.9	27.5	37.5	55.625	36.825	44.1	3975	2820	8535.75	11433	13758.8	9623.25	3528	2915.25	8097.75	10416	14571.8	9834.75	12586.5	14648.8	9706.12	-21.42	15.08	-25.45	11.45	-24.41	-32.03	37	75.5	12.75
Exercise+placebo	1	38.8889	68.1818	59.0909	11.1111	11.1111	44.4444	40.7407	62.963	29.6296	67.9	80.4	62.1	0.4	6.3	13.7	62.6	75.4	60.1	23.6	17.4	26.5	23.375	16.975	29.5	4050.75	5322.75	9319.5	11379	10238.2	7185	4368	4950.75	9022.5	9191.25	11271.8	7896	12037.9	11809.1	8184.75	-54.47	-41.56	-28.86	55.38	13.47	-11.15	9.5	28.5	32.75
Exercise+placebo	1	5.55556	13.6364	9.09091	22.2222	66.6667	77.7778	70.3704	70.3704	62.963	22	33.5	30	48	25.8	22.9	17	16.1	35.7	47	40.4	66.4	64	54.15	55.9	11925	11407.5	13091.2	4530	5178	4029	10387.5	9470.25	13029.8	4927.5	4253.25	4521	5786.25	6138.38	4607.25	-18.79	-22.15	-13.52	42.45	41.26	51.8	46.25	38.25	46.75
Exercise+placebo	0	77.7778	54.5455	.	44.4444	44.4444	.	37.037	29.6296	.	38.7	51.2	.	26.1	30.6	.	35.3	61.3	.	35.2	31.1	.	46.825	37.3	.	7457.25	8334	.	6879	12082.5	.	8872.5	4461	.	6808.5	13009.5	.	8339.44	12074.2	.	-40.24	-21.21	.	-37.43	-50.74	.	21.75	18.25	.
Exercise+placebo	2	44.4444	36.3636	31.8182	44.4444	22.2222	11.1111	37.037	33.3333	22.2222	34.3	16.7	31.1	33.1	48	61.1	12.8	14.3	6	48.8	46.8	75.6	58.7	65.95	74.9	6382.5	5310	7622.25	5850.75	10051.5	12945	6744	6905.25	3729	6443.25	9531	13251	8791.88	10841.8	12711.2	-16.41	0.09	-16.79	-1.66	-46.62	-20.59	37	34.75	8.75
Exercise+placebo	2	27.7778	31.8182	22.7273	55.5556	44.4444	33.3333	33.3333	37.037	37.037	63.5	63.8	59	12	21	8.9	46.2	22.9	24.6	57.3	73.9	40.8	39.9	52.05	41.525	9477	7145.25	9371.25	5951.25	12329.2	7646.25	9575.25	3975	8040	8051.25	12511.5	8715	7737.56	12430.1	8737.5	-13.82	-6.43	-14.74	-47.52	-34.68	-14.07	11.5	34.5	22.75
Exercise+placebo	2	44.4444	72.7273	45.4545	33.3333	11.1111	44.4444	55.5556	29.6296	40.7407	59.7	56.1	60.4	40.6	4.8	45.4	62.5	58.5	68.1	38.2	33.6	35.3	39.15	30.95	38.05	7692.75	4885.5	5524.5	9550.5	12826.5	8979	6632.25	3958.5	6960.75	10444.5	13245	11430.8	10417.5	13306.9	10981.1	-22.38	-14.43	-37.21	-37.27	-55.67	-24.95	33.5	21.75	37.25
Exercise+placebo	2	61.1111	40.9091	36.3636	55.5556	33.3333	55.5556	18.5185	14.8148	14.8148	23.2	8.1	0	40.8	0	98.4	0.9	1.6	0	41.8	8.8	100	64.625	49.775	99.6	1404	461.25	3	14403	14844	17340	861.75	732	0	14216.2	15097.5	14659.5	15588.4	16187.1	16999.1	-47.43	-42.92	-39.01	-28.19	-26.06	-26.21	1	1	1
Exercise+placebo	0	66.6667	54.5455	.	33.3333	22.2222	.	51.8519	48.1481	.	90.9	75.8	.	2.9	0	.	64	85.3	.	11.8	0.2	.	14.95	9.775	.	8442.75	8412.75	.	3444	4563	.	4542	8457.75	.	4429.5	5525.25	.	7722.19	7304.44	.	-3.3	.	.	-21.26	.	.	33.75	.	.
Exercise+placebo	0	0	18.1818	.	55.5556	44.4444	.	88.8889	85.1852	.	90.4	75.2	.	1.4	30.7	.	85.5	35.2	.	1	40.8	.	6.625	40.275	.	17421	14247.8	.	1327.5	13309.5	.	17460.8	12555	.	1111.5	11768.2	.	889.312	8568.75	.	-38.67	-36.46	.	-0.83	-23.98	.	34.5	1	.
Exercise+placebo	2	33.3333	31.8182	31.8182	44.4444	44.4444	44.4444	77.7778	74.0741	62.963	67.9	63.1	64	9.9	28.2	28.3	59.7	66	60.7	34.8	33.6	32.4	29.275	33.175	34	11463.8	10992.8	12816	4916.25	7636.5	7453.5	9285	10378.5	11495.2	5853	8361.75	7119	6505.12	7656.75	6565.31	-25.77	-26.35	-17.27	8.18	2.74	5.15	29	24	38.75
Exercise+placebo	2	66.6667	63.6364	50	44.4444	33.3333	11.1111	25.9259	18.5185	18.5185	74.6	30.9	51.7	11.4	50.3	11.3	20.3	50	73.4	9.6	44.4	11.6	31.525	53.45	24.45	5079.75	3649.5	4251	14331.8	13651.5	13581.8	3471.75	3714	3713.25	13799.2	14498.2	13130.2	13894.9	14196.6	13686.9	-29.56	-5.89	-33.89	-24.65	-39.42	-19.51	41.5	35.25	32
Exercise+placebo	1	33.3333	40.9091	36.3636	33.3333	33.3333	44.4444	59.2593	48.1481	44.4444	68.4	70.2	62.5	22.5	14.9	21.2	62.6	47.8	89.2	37.2	24.2	10.1	32.175	30.275	19.9	9773.25	11775	12667.5	8553	6918.75	6610.5	9392.25	9086.25	11226	8041.5	6405.75	8345.25	8357.25	7115.81	6765.56	12.7	54.36	40.05	-36.58	-50.78	-40.74	60	75.75	75.5
Exercise+placebo	1	38.8889	54.5455	59.0909	33.3333	66.6667	33.3333	59.2593	48.1481	44.4444	64.3	49.7	35.5	16.6	29	11.3	84.3	57.8	68.4	21	41.6	22	22.25	40.775	32.35	9586.5	7165.5	6529.5	8184	8500.5	9217.5	10268.2	8141.25	8461.5	8032.5	9350.25	8795.25	8090.44	9636	9755.44	-77.99	-61.92	-64.76	-2.09	-40.62	-3.81	8	12.5	10.75
Exercise+placebo	1	44.4444	40.9091	63.6364	33.3333	55.5556	55.5556	55.5556	55.5556	51.8519	30.6	30.4	44.5	15.7	25.6	14	27.7	56.3	30.7	22.4	32.6	8.4	44.95	42.875	36.8	7140	7730.25	11391	8376.75	7221	6681	9075.75	10138.5	11191.5	8711.25	7649.25	7611.75	9218.06	8250.38	6927.56	-1.01	6.66	-15.5	-5.93	-28.19	-33.14	39.25	66.25	39.25
Exercise+placebo	2	16.6667	45.4545	.	22.2222	0	.	51.8519	22.2222	.	49.7	31.4	.	56.3	51.9	.	52.6	53.1	.	40.6	54.3	.	48.65	55.425	.	4803.75	4099.5	.	11367	12749.2	.	4452	4293	.	12982.5	13088.2	.	12773.4	13361.2	.	.	26.39	.	.	-42.23	.	.	34.75	.
Exercise+placebo	1	55.5556	31.8182	50	22.2222	11.1111	22.2222	29.6296	25.9259	29.6296	54.8	61.4	27.8	55.6	20.7	42.5	59.4	72.5	32.4	52	20.1	33.8	48.35	26.725	54.025	2155.5	4251	4554	15127.5	13703.2	11615.2	919.5	3202.5	1913.25	15049.5	13497	11598	15775.5	13936.7	13186.5	-21.89	-27.37	.	-25.87	-21.84	.	25	27.75	.
Exercise+placebo	1	22.2222	59.0909	50	44.4444	22.2222	44.4444	40.7407	33.3333	40.7407	63.8	39.4	40.6	39.9	54.3	49.5	43	48.5	52.4	35.2	32.3	54.8	42.075	49.675	52.825	9252.75	6898.5	10410	8461.5	11694.8	7776	10205.2	5826.75	9634.5	8265.75	11058	7317.75	8317.31	11506.9	7762.31	-10.31	4.08	-5.23	-30.18	-51.75	-47.36	45.5	6	37.25
Exercise+placebo	2	38.8889	45.4545	.	33.3333	33.3333	.	40.7407	44.4444	.	68.8	49.7	.	17.4	5	.	65.5	57.5	.	27.3	9.6	.	27.6	26.85	.	8889	10352.2	.	7585.5	4143.75	.	7702.5	9975	.	7587.75	5075.25	.	8645.44	6222.94	.	-3.99	24.49	.	-32.02	-32.7	.	41.5	57	.
Exercise+placebo	0	5.55556	22.7273	.	33.3333	33.3333	.	62.963	51.8519	.	59.6	83.9	.	26.8	2.4	.	36.5	78.7	.	23.7	5.1	.	38.6	11.225	.	6324.75	4620.75	.	11894.2	12027.8	.	5318.25	3924	.	12385.5	12930	.	12159.2	13103.2	.	-77.54	-66.54	.	-13.06	0.82	.	22.5	13.25	.
Exercise+placebo	1	50	40.9091	45.4545	11.1111	22.2222	11.1111	33.3333	22.2222	33.3333	48.1	47.1	54.9	20.9	11.3	16.1	33.4	80.7	50	56	8.2	28.8	48.85	22.925	35	2708.25	5109	4719.75	16239	12289.5	11196	1662	5827.5	4609.5	16186.5	12378	13123.5	16013.8	12432.8	12747.6	-36.88	-29.77	-30.42	-17.77	-12.67	-17.62	9.75	24.75	23.25
Exercise+placebo	2	55.5556	50	45.4545	44.4444	44.4444	33.3333	25.9259	33.3333	18.5185	33.3	47.3	34.6	45.4	10.4	0	63	75.8	63.5	21.5	5.8	19.6	42.65	23.275	30.375	4678.5	2907.75	5756.25	11523	13596.8	8844.75	5974.5	2493	5051.25	11880.8	13129.5	9943.5	12187.7	14331.4	10995.2	17.46	2.61	14.72	-47.99	-55.26	-52.42	42	37.5	45
Exercise+placebo	1	61.1111	63.6364	54.5455	44.4444	55.5556	33.3333	44.4444	59.2593	48.1481	62.6	60.1	58.4	16.7	14.3	13.8	74.6	79.2	57.5	17.1	9.1	29.5	24.15	21.025	31.85	9389.25	9339	7477.5	9046.5	8415	10396.5	9580.5	10064.2	6148.5	9099	8181.75	10647	8793.94	8298.38	10854.4	-28.84	-29.65	-33.22	3.15	24.52	6.65	45.75	44.25	37.25
Exercise+placebo	1	33.3333	59.0909	18.1818	55.5556	66.6667	66.6667	44.4444	44.4444	44.4444	31.5	29.7	21.3	33.1	0	78.4	38	39.6	23.5	41.4	66.4	79.3	51.25	49.275	78.225	5236.5	7825.5	2666.25	13874.2	8774.25	15360	4536.75	7243.5	1871.25	13515.8	11371.5	15639	13404.2	10269.2	15615.4	-33.59	-36.88	-34.13	0.59	-25.49	-16.88	32.25	30.25	38
Exercise+placebo	1	44.4444	68.1818	77.2727	44.4444	22.2222	11.1111	48.1481	22.2222	22.2222	29.7	21.9	37.4	73.2	53.3	93.8	38.4	22.6	8.2	59	80.8	77	66.025	72.4	81.3	281.25	1587.75	2750.25	17736	16872	14869.5	408	864	2279.25	17604.8	17400	14939.2	17662.9	16955.1	15194.8	-7.53	-3.3	-7.65	-36.1	-41.16	-55.09	40	42.75	11.25
Exercise+placebo	2	44.4444	45.4545	50	11.1111	33.3333	11.1111	29.6296	29.6296	25.9259	64.5	57.2	71	37	21	22.5	31.9	83.6	77.5	60.1	23.6	15.4	50.175	25.95	22.35	10950.8	12768	13431.8	8811.75	4593	5524.5	9940.5	12212.2	13765.5	10165.5	5069.25	4698	8521.5	5170.5	4756.31	2.78	-6.36	-14.98	-26.09	-46.51	-33.22	45.25	54	38.5
Exercise+placebo	1	33.3333	45.4545	50	77.7778	77.7778	88.8889	55.5556	66.6667	33.3333	70.6	50	94.9	1	7.9	12	59.4	47.4	65.4	13	28.3	18.1	21	34.7	17.45	3947.25	3999	9828.75	14940.8	11780.2	11391	2625.75	4980.75	7973.25	14199	12491.2	12415.5	14641.7	12822.9	10501.1	-21.23	-3.5	-15.2	-33.45	-57	-33.82	32.75	40.25	7.5
Exercise+placebo	2	27.7778	13.6364	.	100	88.8889	.	48.1481	55.5556	.	48.1	45.1	.	23.7	11.4	.	43	47.1	.	40.6	21.2	.	43.3	35.1	.	1604.25	993.75	.	13497	14310	.	1159.5	938.25	.	16007.2	16350	.	15685.1	16182	.	-31.53	-16.82	.	-43.97	-39.7	.	7.25	3.75	.
Exercise+placebo	1	44.4444	40.9091	45.4545	33.3333	11.1111	33.3333	92.5926	96.2963	92.5926	95.9	89.9	97.8	23.2	18	16.4	49.8	82.2	79.5	20.7	21.8	7.9	24.55	16.925	11.75	13299	11745	12706.5	7041.75	10002	6512.25	11711.2	7686.75	12477	6583.5	9950.25	6084	6153.75	9130.12	5853.19	21.82	27.79	11.5	22.93	21.88	30.27	67	85.75	76.25
Liraglutide	1	44.4444	45.4545	45.4545	33.3333	33.3333	22.2222	51.8519	40.7407	29.6296	74.4	65.7	74.3	56.8	20	19.8	47.6	72.7	0	39.3	25.9	33.9	43.525	26.875	44.85	11784	9142.5	9763.5	9382.5	11220	9953.25	8304	6217.5	8598	9125.25	10144.5	8262	8604.94	10501.1	8963.44	-27.02	-43.27	-33.31	-19.76	-10.36	-15.87	29.5	34	23
Liraglutide	1	22.2222	27.2727	40.9091	88.8889	77.7778	55.5556	66.6667	51.8519	55.5556	49.5	50.3	27.8	1.9	34.6	17.2	58.7	57.5	34.8	0.7	12.5	29.5	23.6	34.825	46.025	7758.75	5771.25	884.25	10581	15613.5	14457.8	9272.25	8764.5	740.25	10667.2	16462.5	16897.5	10054.3	13385.1	16432.7	-18.4	2.16	-21.78	-50.12	-40.61	-26.42	20.25	38.25	10.5
Liraglutide	1	27.7778	31.8182	22.7273	88.8889	55.5556	88.8889	81.4815	59.2593	81.4815	47.6	45.1	47.1	63.6	45.7	50.7	9.4	58.2	49.8	78.7	55.5	53.4	71.325	49.475	51.8	6490.5	7220.25	5600.25	12060	12466.5	11532	3945.75	6789.75	5148.75	12855.8	12756.8	11418.8	12619.9	11803.3	12050.4	30.37	9.5	-5.54	-5.34	-37.86	-44.63	63.5	42.5	8
Liraglutide	1	44.4444	36.3636	68.1818	44.4444	22.2222	0	48.1481	33.3333	14.8148	48.8	28.5	45.1	1.6	1.4	2.4	45.1	46.6	45.1	8.7	30.2	27.8	29.1	39.125	35	10365	9792.75	7652.25	1575	3766.5	4651.5	11031	10750.5	7672.5	2688.75	4695	4847.25	4716.94	5979.56	7543.5	-45.8	-23.16	-8	-16.61	-37.17	-57.15	16.5	10	27
Liraglutide	1	44.4444	40.9091	45.4545	55.5556	44.4444	33.3333	55.5556	51.8519	33.3333	68.9	47.3	53.1	18.6	17.2	22	51.5	41	72.3	45.6	48.8	28.7	35.95	44.425	31.325	9321.75	.	8722.5	9474.75	.	6903.75	8057.25	.	8775.75	9353.25	.	8252.25	9362.25	.	8414.44	-21.67	11.39	7.67	-38.99	-38.43	-42.86	68.5	63.25	41.5
Liraglutide	0	38.8889	22.7273	.	11.1111	66.6667	.	37.037	29.6296	.	89.2	100	.	28.3	38.7	.	64.5	77.5	.	43.9	50.3	.	29.625	27.875	.	.	4346.25	.	.	14379.8	.	.	3714	.	.	13194.8	.	.	13878.6	.	11.44	13.64	.	-37.59	-62.12	.	64	54	.
Liraglutide	1	22.2222	31.8182	18.1818	11.1111	11.1111	11.1111	37.037	48.1481	55.5556	100	64.8	48.8	0	0.2	17.1	79.9	91.5	50.3	0.2	0	50.9	5.075	10.975	42.225	.	5616.75	2409	.	12135.8	12657.8	.	5568	2740.5	.	10320.8	15121.5	.	11817.9	14657.4	-5.7	13.46	18.24	19.63	11.42	-2.47	59.25	75	31.5
Liraglutide	1	44.4444	72.7273	36.3636	55.5556	33.3333	55.5556	62.963	14.8148	70.3704	54.4	27.1	68.8	16.9	23.4	29.7	77.6	40.3	44.9	22	38.4	31.4	26.725	48.6	36.85	8499.75	7049.25	10547.2	7884	10572.8	5214.75	9007.5	7589.25	10940.2	8486.25	9473.25	6069.75	8715.75	10351.9	6449.25	-60.21	-62.56	-75.12	8.98	-13.24	27.14	18.75	24	2.5
Liraglutide	1	44.4444	45.4545	27.2727	44.4444	33.3333	44.4444	22.2222	40.7407	33.3333	12.5	0	0.7	85.7	99.1	100	4.6	0.4	1.6	86.7	98.8	100	88.825	99.375	99.425	702	1219.5	120	17411.2	17301.8	17916	324	733.5	174	17228.2	17394	17910	17403.4	17185.7	17883	-47.01	-27.16	-55.15	-71.27	-68.24	-68.37	1	1	1
Liraglutide	0	44.4444	50	.	55.5556	77.7778	.	59.2593	44.4444	.	99.1	50.5	.	11.1	10.3	.	81.4	58.2	.	0.5	7	.	7.775	27.15	.	.	615	.	.	17172.8	.	.	2181	.	.	17211.8	.	.	16897.1	.	-31.05	-35	.	9.91	-19.53	.	31	46.5	.
Liraglutide	1	38.8889	68.1818	54.5455	33.3333	11.1111	11.1111	37.037	22.2222	44.4444	66.7	46.8	52.7	6.3	23	19.6	72.9	69.8	78.1	15.7	17.8	18.8	20.6	31.05	26.9	9441	1846.5	4947.75	8514	16255.5	12158.2	9781.5	2151	4666.5	8625	11391.8	11986.5	8479.12	14912.4	12632.6	.	-8.21	-9.54	.	-38.93	-24.44	.	12.75	29.25
Liraglutide	1	38.8889	.	36.3636	77.7778	.	66.6667	55.5556	.	48.1481	57.7	54.6	71	41	25.3	27.8	75.6	73.4	65.7	22.5	19.5	26.8	32.55	29.2	29.475	9572.25	9441.75	9135.75	9185.25	8373.75	8878.5	5927.25	8973	9275.25	10280.2	8682.75	8679	9991.5	8660.44	8786.62	-16.24	14	-14.19	-50.96	-55.86	-18.23	63.5	36	48
Liraglutide	1	38.8889	45.4545	40.9091	66.6667	44.4444	55.5556	37.037	51.8519	37.037	41.1	55.1	37.4	2.6	5.3	0	31.6	41.1	68.9	19	42.7	32.8	37.225	37.95	31.625	4637.25	5732.25	8513.25	9472.5	7536.75	8331	5932.5	4435.5	8529.75	11309.2	8724.75	8974.5	11553	10523.4	9065.62	.	-28.39	-46.59	.	-20.36	-17.36	.	1	1.25
Liraglutide	1	16.6667	36.3636	36.3636	11.1111	11.1111	22.2222	48.1481	22.2222	7.40741	85.8	95.7	55.1	5.5	3.6	10.6	83.6	84.3	46.9	4.1	4.8	26.3	10.05	7.1	33.725	.	13583.2	9558.75	.	8483.25	4722.75	.	13239	10053.8	.	4926.75	5700.75	.	5646.94	6702.75	-60.92	-36	-16.54	-6.14	10.64	-14.72	28.5	42.25	26.25
Liraglutide	1	38.8889	63.6364	54.5455	77.7778	77.7778	77.7778	48.1481	59.2593	77.7778	86.3	63	76.8	17.4	15.7	6.5	38.4	65.2	70.1	17.8	32.1	11.3	27.625	29.9	17.725	2782.5	12324.8	11940	14704.5	7511.25	8345.25	2481	8174.25	10160.2	14594.2	7849.5	7750.5	15008.8	7715.44	7498.88	-19.78	25.54	-3.62	-4.11	-15.32	-17.82	49.5	72.25	67.75
Liraglutide	2	27.7778	50	36.3636	66.6667	77.7778	66.6667	51.8519	59.2593	51.8519	63.5	74.6	71.3	39.3	29.5	26.5	26.8	78.3	58.9	47.1	12.3	32.3	49.025	22.225	32.15	11781.8	12820.5	12516.8	5378.25	3252.75	4390.5	11544.8	11958	11700	5499.75	3294.75	3633	5887.88	4442.25	4951.69	-17.86	26.72	-23.58	-21.06	-45.27	-21.78	53.75	63.5	42
Liraglutide	1	33.3333	27.2727	36.3636	33.3333	22.2222	11.1111	55.5556	40.7407	25.9259	34.8	0	0	25.3	85.3	79.7	31.7	0	0.4	32.8	100	90.9	47.9	96.325	92.55	465.75	199.5	566.25	13165.5	14598.8	10757.2	718.5	2799	429	15828.8	17372.2	16415.2	15952.5	16243.1	15544.3	-28.47	-18.05	-25.19	-20.38	-25.13	-6.17	23.25	1.5	10.75
Liraglutide	1	44.4444	40.9091	40.9091	66.6667	55.5556	44.4444	29.6296	37.037	25.9259	66.7	74.1	66.9	31.6	34.8	24.9	60.4	50	77	32.9	39.8	18.4	34.35	37.625	24.85	10533	11046	9790.5	9551.25	9668.25	8756.25	8262	10007.2	9576	8730.75	8706.75	8910	8871.75	8330.44	8574.94	.	44.74	18.07	.	12.43	17.86	.	83.5	91.5
Liraglutide	1	0	0	45.4545	0	11.1111	11.1111	51.8519	74.0741	74.0741	45.9	47.8	48.6	50.3	17.6	4.5	50.5	15.5	48.1	49	4.6	29.5	50.725	39.725	34.325	7721.25	5402.25	8291.25	7867.5	7467.75	8185.5	5978.25	2972.25	7171.5	7217.25	9123	8026.5	9346.31	11054.1	9187.31	18.77	24.35	22.14	4.74	-3.16	5.45	15.75	14.25	22.5
Liraglutide	0	5.55556	31.8182	.	11.1111	22.2222	.	48.1481	44.4444	.	63	51.9	.	28.7	13.5	.	57.8	78	.	32.4	4.6	.	35.075	22.05	.	.	9432	.	.	4230.75	.	.	11703.8	.	.	4242.75	.	.	5834.44	.	20.18	27.71	.	-33.29	-5.15	.	70.5	90.25	.
Liraglutide	1	44.4444	50	68.1818	44.4444	33.3333	33.3333	44.4444	40.7407	33.3333	42.3	37.9	36.5	16.4	3.9	1.6	0	28.7	28	51.5	12.1	80.4	56.4	37.35	54.375	2739	4994.25	1031.25	13021.5	9026.25	16155	291	4184.25	261	14690.2	12579.8	16837.5	15170.4	12106.9	16925.1	-37.13	-23.19	-35.4	21.86	-12.93	-5.1	1	1	1
Liraglutide	1	33.3333	54.5455	36.3636	77.7778	55.5556	66.6667	51.8519	33.3333	40.7407	43.7	25.8	26.7	22.4	24.6	52.6	70.1	31.6	32.5	18.4	26.3	39.4	31.75	48.375	58.2	10350	8678.25	8345.25	7471.5	7592.25	8435.25	9662.25	7842	8711.25	6287.25	8049	8537.25	7436.62	8780.25	8979	-35.29	-42.32	-40.58	20.35	12.85	13.87	20.25	21.25	17.25
Liraglutide	1	22.2222	27.2727	50	11.1111	55.5556	22.2222	48.1481	37.037	37.037	52.2	36.5	62.3	21.3	35	28.7	55.3	52	61.1	26.1	41.5	40.3	34.975	47	36.4	8765.25	4980	6242.25	8742.75	13301.2	11527.5	7215	4419.75	7093.5	9661.5	13007.2	11679.8	9606	13227.2	11467.9	16.89	53.7	-11.92	8.72	-37.4	-27.96	60.25	61.75	47.25
Liraglutide	1	55.5556	22.7273	27.2727	88.8889	77.7778	88.8889	66.6667	59.2593	66.6667	72.5	64.5	87	10.1	16.4	21.6	65.9	54.6	78.7	7.2	34.6	18.7	19.725	32.975	18.65	11396.2	9873	12848.2	9422.25	10838.2	7113.75	7982.25	6548.25	11450.2	8322.75	13033.5	7238.25	8591.62	10862.6	6513.38	58.31	24.48	-3.02	-56.58	-72.72	-53.1	72.75	60.5	52.5
Liraglutide	0	16.6667	27.2727	.	55.5556	44.4444	.	55.5556	59.2593	.	59.2	59.7	.	24.4	34.5	.	53.8	61.9	.	24.1	40.4	.	33.875	38.325	.	9066.75	8476.5	.	7646.25	8110.5	.	8022	9403.5	.	8209.5	8370	.	8691.75	8650.12	.	-32.07	-37.33	.	-37.99	-24.48	.	2.25	17.75	.
Liraglutide	0	0	59.0909	.	88.8889	22.2222	.	81.4815	37.037	.	63	52.9	.	29.9	32.4	.	54.8	50.7	.	25.8	43.7	.	34.475	43.125	.	9811.5	4857	.	8280	8574.75	.	9717.75	4761	.	7523.25	13127.2	.	8068.5	12021	.	-25.01	-28.84	.	57.05	13.64	.	33.75	62.5	.
Liraglutide	1	33.3333	40.9091	54.5455	22.2222	0	11.1111	70.3704	51.8519	40.7407	51.4	50	49.7	24.8	33.6	61.8	56.2	54.8	14	30.5	41.8	86.2	36.925	42.65	71.075	10461.8	9382.5	5005.5	7941.75	8726.25	12182.2	9714.75	8949.75	3840	7248	9391.5	13263.8	7753.31	8946.38	13150.1	-43.97	-29.91	-15.74	-4.67	-11.26	-34.4	26.25	48.75	36.25
Liraglutide	1	50	45.4545	63.6364	77.7778	66.6667	44.4444	70.3704	51.8519	25.9259	65.5	60.6	22	18.6	11.3	87	66.7	93.2	18.3	19	26.5	72.9	26.35	21	79.9	2400	4519.5	4180.5	15567	14726.2	15009	3213	3318	2695.5	14460	16017.8	15292.5	15103.5	14726.6	14856.4	-24.87	-26.33	-25.44	-36.65	-30.95	-28.96	26.25	23.5	32.5
Liraglutide	1	38.8889	36.3636	13.6364	88.8889	100	55.5556	74.0741	59.2593	22.2222	62.3	27.8	35.3	58.4	50.3	47.1	63.8	30.9	30.6	51.9	50	50.3	46.05	60.4	57.875	10059.8	7068.75	6339.75	8680.5	12126	10824.8	10009.5	5315.25	5721.75	8493.75	10905.8	10190.2	8276.25	11661.9	11238.4	-17.42	12.5	-23.89	-60.97	-52.88	-36.47	3.25	40.5	11
Liraglutide	0	5.55556	18.1818	.	22.2222	0	.	70.3704	55.5556	.	35	37.9	.	0.9	0	.	63.5	44.7	.	16.9	20.8	.	29.825	34.55	.	9197.25	9193.5	.	6192.75	6058.5	.	6501.75	9066.75	.	7280.25	6774.75	.	8443.5	7643.25	.	-41.12	-57.59	.	60.68	73.43	.	57	1.25	.
Liraglutide	1	88.8889	77.2727	77.2727	0	11.1111	11.1111	70.3704	51.8519	59.2593	45.4	.	38.4	78.7	.	8.9	50.3	.	53.4	42.3	.	19.8	56.325	.	34.225	4747.5	.	5775.75	11253	.	12696	4920	.	5424.75	11742	.	12550.5	12331.9	.	12511.5	-15.9	-1.33	-8.23	-45.27	-39.3	-42.87	17.5	57.75	27.75
Liraglutide	2	66.6667	59.0909	59.0909	44.4444	55.5556	77.7778	37.037	48.1481	62.963	49.3	35.3	29.7	17.4	6.5	6.8	47.6	4.8	45.7	38.7	3.9	6.8	39.8	42.575	34.55	8577.75	3813	6293.25	6849	4058.25	4873.5	12286.5	4236.75	7014	5444.25	3971.25	5007	6857.25	8994.94	8143.31	-15.53	-27.46	36.4	-29.11	-32.24	-50.77	29	9.75	26.25
Liraglutide	2	33.3333	22.7273	27.2727	33.3333	44.4444	44.4444	37.037	59.2593	62.963	79.3	69.1	59.9	32.9	50.9	27.8	66	46.8	66.9	31.4	47.4	23.7	29.75	45.6	31.175	4893	11239.5	8339.25	12989.2	11222.2	8481.75	3567	10459.5	6538.5	13065.8	10140	7963.5	13398.8	8915.81	9391.88	-35.86	-15.04	-30.25	50.34	47.04	56.71	44.75	41	19.25
Liraglutide	1	33.3333	36.3636	31.8182	22.2222	33.3333	44.4444	51.8519	55.5556	55.5556	43	23	41.1	30.6	50.2	40.1	58.4	29	44.2	14.2	34.8	41.3	35.85	58.25	49.025	8858.25	6282.75	8242.5	7242.75	7635.75	8085.75	9539.25	7084.5	8747.25	8870.25	8423.25	7758.75	8428.88	9672.94	8713.69	9	2.61	4.04	-50	-48.83	-43.33	41.5	24	53.5
Liraglutide	1	88.8889	54.5455	72.7273	88.8889	55.5556	66.6667	81.4815	85.1852	88.8889	59.2	60.7	57.2	30.2	16.2	42.8	53.1	56.7	59.9	34	21.3	47.4	37.975	30.025	43.275	10915.5	7104.75	11508	8670	11223.8	8041.5	9716.25	8112.75	10598.2	8310.75	10330.5	8088.75	8087.25	10584.2	7506	-26.35	-11.94	-29.58	-32.94	-18.47	-20.22	32.75	55.25	22.75
Liraglutide	0	16.6667	45.4545	.	88.8889	77.7778	.	62.963	33.3333	.	48.8	45.2	.	13.5	0	.	56.3	79.2	.	2.1	0	.	27.625	18.9	.	3387	1277.25	.	13380	15664.5	.	2927.25	1892.25	.	13200	15329.2	.	14066.4	15956.1	.	-56.36	-38.57	.	11.56	-13.93	.	10	6.5	.
Liraglutide	1	38.8889	45.4545	45.4545	55.5556	55.5556	77.7778	51.8519	51.8519	59.2593	80.5	65.9	52.2	27	31.9	23.2	68.1	61.4	58.2	13	12.5	25.6	22.85	29.275	34.6	8532	8247.75	7028.25	7620	10494.8	10455	6720	7655.25	7384.5	8404.5	11439.8	8391	9193.12	10507.9	10108.3	-19.76	-47.1	-53.45	0.49	14.14	-0.87	31	28.25	2.5
Liraglutide	1	33.3333	45.4545	50	88.8889	77.7778	77.7778	55.5556	62.963	62.963	50.9	80.2	61.3	46.1	63.5	61.6	6.3	11.3	53.2	63.8	77.5	72.2	63.175	62.375	54.825	4296.75	10065.8	11070	13069.5	10773.8	11343.8	1548	6027	7839.75	14289	9723.75	11545.5	14378.4	10101.2	9994.88	10.17	4.63	-22.7	33.91	24.06	46.22	56.5	59.25	41
Liraglutide	1	44.4444	36.3636	31.8182	55.5556	66.6667	55.5556	62.963	59.2593	59.2593	90.3	79.9	73.1	5.1	2.9	10.5	72.2	67.4	64.5	1.9	28.2	10	11.125	20.95	20.725	14594.2	13424.2	12979.5	2067	3456.75	6297.75	14187.8	13293.8	12261.8	1863	3749.25	5599.5	2787	4122	5664	2.77	22.95	7.54	-56.55	-39.34	-31.45	22.75	41.25	38.5
Liraglutide	1	16.6667	27.2727	45.4545	77.7778	66.6667	44.4444	44.4444	40.7407	14.8148	71.3	54.9	48.5	4.8	27	45.6	68.9	81.9	10.4	17.8	12.5	37.2	20.6	25.675	55.975	7762.5	3436.5	1241.25	13027.5	12282	16030.5	7842	3960	1167	10535.2	14409.8	15556.5	10989.6	13823.8	16294.7	30.02	14.1	7.25	-48.7	-57.53	-42.43	84.25	63.5	38.75
Liraglutide	1	27.7778	36.3636	59.0909	77.7778	88.8889	55.5556	55.5556	70.3704	33.3333	63.2	32.8	21.9	45.9	1.9	47.6	49.5	37.2	30.9	17.8	18.8	48	37.75	37.675	60.7	7387.5	3519	2791.5	8484	12672	13569	7248.75	3274.5	1314.75	9890.25	12553.5	13785	9934.5	13608	14811.9	35.08	22.38	7.79	-45.02	-19.83	-28.41	87.25	66	31.5
Liraglutide	0	27.7778	50	.	55.5556	77.7778	.	55.5556	62.963	.	50	69.8	.	6.3	5.5	.	50.7	72.8	.	41	14.9	.	36.65	19.45	.	5777.25	10659	.	9843.75	7852.5	.	3768	9049.5	.	10778.2	8948.25	.	11769.2	8273.06	.	25.67	59.11	.	-8.51	-33.07	.	53.75	84.75	.
Liraglutide	2	44.4444	50	68.1818	55.5556	55.5556	77.7778	48.1481	55.5556	59.2593	43.3	82.8	96.9	31.1	14.2	14.2	55.5	75.2	75.4	20.7	13.2	9.7	38.25	17.35	12.9	2039.25	6868.5	10942.5	13779.8	9246.75	6720.75	1405.5	7724.25	9024.75	14793.8	11449.5	7698	15282.2	10525.9	7612.88	-73.38	-50.04	-50.61	-28.71	-14.28	-18.52	10.75	16.75	9.75
Liraglutide	1	27.7778	27.2727	54.5455	0	0	0	29.6296	25.9259	22.2222	66.6	74.9	76.1	26.6	21.3	15.4	53.3	64.7	61.4	39.9	17.9	24.2	36.65	24.9	25.525	10211.2	11288.2	12394.5	6972	6016.5	4039.5	10445.2	10247.2	11439.8	8272.5	7288.5	4185.75	7647	6942.38	5097.75	5.65	11.31	-4.93	21.82	-31.27	-23.42	67.25	85.5	43
Liraglutide	1	44.4444	22.7273	36.3636	88.8889	88.8889	44.4444	74.0741	77.7778	40.7407	88.2	44	64.5	5	25.8	11.3	35.7	61.6	59.9	19.1	19	9.1	25.05	34.8	24	8312.25	6603	8766	9513.75	8679	6197.25	7878.75	7194	8535.75	8898	11109.8	7583.25	9555.19	10497.9	8119.69	32.43	25.72	20.37	-3.92	-16.95	-26.77	68.5	58.75	49
Liraglutide	1	50	45.4545	54.5455	33.3333	44.4444	33.3333	40.7407	37.037	29.6296	56.7	63.3	35.8	29	4.3	26.1	64	82.4	51.7	21	17.4	46.9	32.325	19	46.375	7756.5	11280	8393.25	7860	4470.75	6555.75	9273.75	13851.8	9666.75	7232.25	3867.75	6641.25	8515.5	4801.69	7784.25	25.38	36.37	16.1	-27.44	-33.6	-45.8	63	82.25	57
Liraglutide	1	77.7778	54.5455	45.4545	11.1111	44.4444	33.3333	48.1481	44.4444	37.037	70.6	60.1	55.3	8.4	25.9	12.5	91.8	48.5	41.3	6.2	46.6	48	13.05	40.975	40.975	10423.5	10857	14088.8	9494.25	11136.8	9280.5	10029	10189.5	12971.2	9913.5	10395	10119	8738.81	9121.31	7084.88	-24.07	-15.32	-4.69	-25.11	-20.29	-27.77	60	49.5	34
Liraglutide	1	33.3333	59.0909	54.5455	66.6667	77.7778	100	48.1481	51.8519	55.5556	0	53.2	55	49.5	49.5	37	63.1	49	53	51.4	50.5	49	59.45	49.45	44.5	5550	5577	4267.5	8459.25	11923.5	13590	2402.25	5022	3060	10101.8	11927.2	13905	11652.2	12312.9	14041.9	-46.73	-39.26	-48.95	-20.06	-29.38	-19.28	17.25	15.25	13.5
Liraglutide	2	33.3333	59.0909	59.0909	77.7778	100	55.5556	81.4815	70.3704	51.8519	100	85.4	60.7	2.1	9.1	18.1	95.3	90.7	59.6	2.3	8.4	41.1	2.275	10.35	34.725	9178.5	5484.75	4600.5	8326.5	11879.2	11600.2	8347.5	6721.5	6117	9639	11501.2	11037	9109.88	11793.6	11979.9	-10.4	5.91	-25.07	-5.49	11.93	-11.47	39.5	32.5	17.5
Exercise+liraglutide	2	44.4444	50	36.3636	66.6667	77.7778	77.7778	62.963	59.2593	59.2593	76.3	67.1	.	13.8	6.3	.	83.3	79.2	.	5.8	11.8	.	15	17.95	.	10693.5	11207.2	.	7606.5	7532.25	.	9975.75	10965.8	.	7667.25	8262.75	.	7651.12	7405.5	.	-40.27	-33.33	-49.92	18.27	0.75	3.18	20.75	25	2.5
Exercise+liraglutide	0	33.3333	68.1818	.	55.5556	33.3333	.	44.4444	18.5185	.	100	96.1	.	17.1	16.2	.	79.5	86.2	.	4.5	9.1	.	10.525	10.75	.	12813.8	15347.2	.	9106.5	2385	.	14973.8	14622.8	.	1952.25	2929.5	.	4817.81	2836.12	.	-55.45	-55.9	.	22.98	-35.03	.	10	20.75	.
Exercise+liraglutide	1	11.1111	22.7273	27.2727	22.2222	11.1111	11.1111	33.3333	44.4444	18.5185	48.6	53.6	48.5	14.3	3.8	12.6	49.8	69.6	34.8	19.8	17.8	19.1	33.925	24.6	37.1	8918.25	8996.25	9014.25	6343.5	9339	4428.75	8993.25	9024	10266	5793.75	9501.75	4327.5	7556.44	9205.12	6369	-24.63	-16.03	-42.74	-40.19	-64.35	-49.51	18.75	35.75	8.25
Exercise+liraglutide	1	22.2222	31.8182	13.6364	22.2222	0	11.1111	40.7407	48.1481	37.037	42.3	45.2	49.3	35.2	29.4	30.9	44.4	60.2	54.8	35.3	27.3	38.9	45.95	37.825	41.425	10391.2	10671.8	11391.8	6642.75	6504.75	5113.5	11117.2	12020.2	12094.5	6807	6548.25	5135.25	6985.31	6590.25	5690.62	-23.65	-9.97	-12.89	-22.86	-33.34	-29.78	46.5	53.75	39.5
Exercise+liraglutide	2	44.4444	54.5455	50	55.5556	66.6667	55.5556	59.2593	59.2593	55.5556	58.4	25.4	8.9	23.9	15.9	2.4	29.5	28.3	5.8	23.2	27.8	2.2	39.8	47.5	47.475	3757.5	2040	975.75	7562.25	10716	3573	1706.25	1677	560.25	9630.75	11009.2	3270	11932.3	13502.1	10326.8	-20.94	7.62	4.22	-41.49	-61.98	-43.21	17.75	19.5	19
Exercise+liraglutide	0	22.2222	27.2727	.	55.5556	66.6667	.	44.4444	55.5556	.	59	81.6	.	49.3	12.8	.	61.8	64.3	.	48	9.4	.	44.125	19.075	.	.	12804.8	.	.	8714.25	.	.	10728.8	.	.	9726	.	.	7726.69	.	-47.41	-36.37	.	-1.15	9.38	.	45.75	34.75	.
Exercise+liraglutide	2	33.3333	22.7273	31.8182	88.8889	100	77.7778	51.8519	51.8519	48.1481	45.6	46.6	46.9	50.9	41.3	68.9	0.7	22.2	0	52.7	37.2	87	64.325	52.425	77.25	9303.75	4295.25	7872.75	8310.75	11556.8	7816.5	8474.25	5922.75	9055.5	8358	10518.8	8543.25	8722.69	11964.4	8857.88	-34.58	-42.31	-31.95	-5.85	-21.88	-48.81	11.25	1	1
Exercise+liraglutide	2	11.1111	18.1818	27.2727	77.7778	66.6667	55.5556	55.5556	55.5556	51.8519	79.9	34.6	74.4	3.8	16.9	3.6	71.5	77.1	73.2	1.4	20.7	14.5	13.45	31.475	17.625	8973.75	6501.75	12372.8	7392.75	6756	4135.5	8929.5	10662	13005.8	7500	6220.5	5269.5	8247.38	7953.19	5006.62	50.43	-32.81	-18.64	-19.56	5.31	19.76	73.75	34.25	42.5
Exercise+liraglutide	1	5.55556	9.09091	63.6364	77.7778	66.6667	44.4444	85.1852	70.3704	55.5556	46.2	28.8	52	12.5	27.7	13.5	46.8	51.7	35.8	30	30	32.8	37.375	44.3	39.625	2997	2547	2569.5	14000.2	14545.5	15196.5	2521.5	1877.25	1922.25	13950.8	14706.8	15147.8	14608.1	15207	15463.1	-48.24	-40.26	-40.4	-28.26	-25.62	-20.84	4.5	4.25	1
Exercise+liraglutide	1	88.8889	59.0909	68.1818	88.8889	77.7778	77.7778	62.963	48.1481	48.1481	75.6	25.8	48.3	5.8	7.2	47.3	48.8	13.5	13.8	12.6	32.6	44.7	23.5	50.125	57.475	6643.5	5531.25	8658.75	6554.25	5571.75	12263.2	2055.75	2739.75	3734.25	9354.75	6427.5	12516.8	10802.4	9932.06	12096.8	-37.66	-33.75	-47.97	-16.99	-39.67	-29.85	24	1.25	3.25
Exercise+liraglutide	1	44.4444	27.2727	36.3636	0	0	0	44.4444	25.9259	29.6296	69.4	56	49.7	50.9	15	10.8	65	81	83.9	8.7	5.6	9.6	31.3	20.9	21.7	4056	7169.25	6603	11943	7208.25	7347.75	4922.25	8795.25	7038.75	12282	7493.25	8695.5	12811.7	8684.25	9600.38	4.3	-1.32	-4.43	-65.84	-49.03	-56.97	16	41.5	22
Exercise+liraglutide	1	16.6667	13.6364	50	88.8889	77.7778	77.7778	70.3704	51.8519	51.8519	80.9	37.2	44	43.2	2.1	64.7	12.5	1.2	3.9	31.2	79.7	78.7	45.25	60.85	73.875	13974.8	7165.5	5662.5	10022.2	6990	15241.5	13983.8	3107.25	2004.75	6368.25	4750.5	15482.2	6108	9366.94	14764.1	12.11	-34.67	-7.89	-35.49	-11.19	-39.7	53.5	30	53
Exercise+liraglutide	1	27.7778	31.8182	36.3636	66.6667	55.5556	44.4444	81.4815	55.5556	74.0741	85.3	46.2	74.2	10.9	17.4	39.8	69.6	61.8	66.2	20.7	24.3	25.6	19.175	33.425	31.25	8775.75	.	9661.5	8340	.	10075.5	8635.5	.	9492.75	8130.75	.	7771.5	8764.88	.	8673.19	-19.52	45.07	35.75	54.91	-57.21	-40.56	31.75	65	63.25
Exercise+liraglutide	1	.	27.2727	54.5455	.	55.5556	55.5556	.	48.1481	48.1481	.	62.8	75.8	.	13.2	7.7	.	66.2	69.1	.	29.2	13	.	28.35	18.95	.	7840.5	9723.75	.	11300.2	8274.75	.	6384.75	9778.5	.	11385.8	9841.5	.	11115.2	8653.5	-17.09	-12.35	-9.15	-9.79	-13.64	-14.01	23.75	41.25	24
Exercise+liraglutide	0	16.6667	40.9091	.	55.5556	55.5556	.	55.5556	51.8519	.	60.6	53.9	.	13.9	29.2	.	35.6	50.2	.	24.8	29.2	.	35.625	38.575	.	9571.5	9555	.	6800.25	5884.5	.	9557.25	10437	.	6941.25	4671	.	7653.19	6640.88	.	-7.8	-16.87	.	6.28	-15.22	.	61.5	35.75	.
Exercise+liraglutide	1	44.4444	54.5455	45.4545	0	77.7778	88.8889	66.6667	81.4815	62.963	48.5	59.2	63.6	21.7	7.5	24.9	55.6	70.3	50.7	25.4	19.6	29.9	35.75	24.4	35.125	9406.5	8615.25	9045	10503	13113	10146.8	5901	5141.25	10491.8	10146	12584.2	10054.5	10335.4	11985.2	9166.12	-32.35	-39.38	-27.32	8.76	11.04	2.28	63.75	17	36
Exercise+liraglutide	1	27.7778	18.1818	36.3636	33.3333	44.4444	11.1111	33.3333	37.037	37.037	61.4	46.4	51	14.3	5.6	0.7	58.5	84.3	79.5	44.9	11.8	2.9	34.825	21.675	18.275	10449	8782.5	10864.5	6964.5	8582.25	5473.5	10024.5	8765.25	10752.8	6779.25	7915.5	5108.25	7317.56	8737.5	6241.12	-44.12	-26.51	-17.02	-46.94	-28.83	-43.36	80	49	50.25
Exercise+liraglutide	1	50	40.9091	45.4545	66.6667	88.8889	77.7778	70.3704	51.8519	62.963	54.8	52	41.6	31.2	41	41.6	32.1	47.1	60.7	35.5	46.9	47.3	44.95	47.2	46.65	7874.25	8024.25	10071.8	9006.75	8886.75	9471	5643.75	6638.25	10333.5	7867.5	8616.75	9048	9839.06	9710.25	8528.44	14.97	41.62	-6.29	41.79	-58.72	-63.58	56.5	46.75	44.75
Exercise+liraglutide	1	38.8889	45.4545	31.8182	77.7778	44.4444	77.7778	33.3333	11.1111	29.6296	48.6	58	70	40.6	2.4	12.3	50.5	89.9	25.9	34.8	13	28	44.075	16.875	36.1	8955.75	9473.25	10660.5	9836.25	6844.5	5075.25	6333.75	9945.75	9259.5	9441	6810	5520	9996.94	7558.88	6668.81	-55.76	-56.23	-51.42	8.39	-9.79	-10.49	30.5	20	15.25
Exercise+liraglutide	1	77.7778	72.7273	45.4545	77.7778	44.4444	55.5556	22.2222	18.5185	18.5185	6.7	15.2	14	93.7	60.9	80.7	0.7	21.2	9.9	92.6	81.9	85.1	94.725	76.6	85.475	53.25	114	105	17945.2	17706.8	17855.2	5.25	174	74.25	17938.5	17864.2	17859.8	17956.3	17820.8	17883.9	-17.49	11.1	-3.25	1.89	15.33	34.08	68.25	59.5	57.25
Exercise+liraglutide	1	22.2222	31.8182	27.2727	33.3333	33.3333	33.3333	62.963	62.963	62.963	86.5	81.7	67.1	22.5	14.9	27	82.2	79.3	71.5	17.6	16.9	25.6	17.85	17.7	28.5	8848.5	8859	13476.8	10179.8	10209.8	5205	7946.25	8524.5	13031.2	10347.8	9656.25	5196	9933.19	9620.62	4973.25	-0.87	-6.46	-3.73	6.88	20.08	13.25	62.25	56.25	54
Exercise+liraglutide	1	77.7778	63.6364	45.4545	55.5556	44.4444	44.4444	33.3333	18.5185	22.2222	74.9	87.5	97.8	6.3	7.7	16.6	24.6	70	83.3	31.2	21.5	16.6	34.5	17.925	13.025	13890.8	15339	13154.2	6288	6008.25	4920	10631.2	13512	12531.8	5551.5	4832.25	4708.5	5829.38	4497.38	4985.62	-21.18	-16.98	-4.26	-34.48	-38.23	-39.13	18.5	21.25	30.75
Exercise+liraglutide	2	38.8889	45.4545	50	11.1111	33.3333	33.3333	62.963	51.8519	25.9259	45.9	51.7	47.1	19.6	46.1	31	71.7	50.7	78.6	19	52.4	35.1	30.25	49.025	35.1	5807.25	1509.75	6360.75	11325.8	16734.8	10875	6549.75	1160.25	6892.5	11579.2	16893.8	11009.2	11637	16739.6	11157.8	-35.61	-30.44	-32.33	-52.71	-45.93	-10.95	23.5	17.5	9.5
Exercise+liraglutide	1	33.3333	27.2727	27.2727	55.5556	44.4444	55.5556	44.4444	37.037	44.4444	70.5	70.6	65.7	0	0	0	74.2	73.2	80.2	12.1	15.2	16.1	16.85	17.85	17.55	8881.5	4299	10171.5	6921.75	10089.8	8028	7748.25	4440	10735.5	7809.75	12459	7041	8525.44	12452.4	7540.5	-7.1	-50.76	-32.75	-11.02	15.81	10.81	37.75	17	41
Exercise+liraglutide	1	16.6667	40.9091	13.6364	88.8889	88.8889	66.6667	85.1852	70.3704	40.7407	70	59.6	55.1	30.2	60.4	55.3	59.9	35.7	48.3	41	65	48.8	35.325	57.525	50.175	5237.25	3535.5	1418.25	13260.8	16446.8	17525.2	6159.75	585.75	1077	11499	15342	15424.5	12340.7	15916.9	16613.6	-2.44	22.16	17.03	-57.43	-54.19	-45.03	62	49	73.75
Exercise+liraglutide	1	50	50	63.6364	100	55.5556	100	92.5926	85.1852	59.2593	99	55.3	99.6	17.4	18.1	1.4	80.5	64.2	95	4.6	25.9	0	10.625	31.125	1.7	17573.2	4103.25	11202	8468.25	13140.8	6939	10865.2	6760.5	11200.5	9444.75	13358.2	8112	6368.62	12908.8	7162.12	-49.4	-24.15	-24.67	39.38	9.79	13.84	21.5	43.75	42.75
Exercise+liraglutide	2	38.8889	31.8182	40.9091	11.1111	22.2222	22.2222	37.037	37.037	40.7407	47.4	26.5	52.9	13.8	1.2	1	53.1	100	59.2	10.4	0.9	0	30.925	18.9	22.225	7914.75	2313	8520	6812.25	13845	6377.25	10629.8	2349	10733.2	7159.5	14281.5	6622.5	7856.81	14866.1	7436.62	-53.58	-6.77	6.61	-30.16	-45.92	-46.37	25.25	23	60.75
Exercise+liraglutide	2	38.8889	40.9091	59.0909	0	33.3333	22.2222	55.5556	48.1481	62.963	30.7	66.5	70.6	2.9	28.5	20	58	80.2	65.5	26.3	20.7	10.9	35.125	25.625	23.7	9081.75	6535.5	10113	8214.75	11222.2	6797.25	6750	6102.75	9693.75	8093.25	10889.2	6972	9119.06	11368.3	7490.62	-9.31	25.61	9.07	-14.7	-41.02	-39.26	62.5	91.5	69.5
Exercise+liraglutide	2	22.2222	31.8182	13.6364	77.7778	77.7778	100	55.5556	48.1481	74.0741	75.9	40.4	66	1.7	49.3	16.9	54.4	50	47.3	5.6	51.1	13.8	19.25	52.5	29.35	12699.8	9075	10887	5037	8052.75	4464.75	9300	9821.25	10643.2	7890	7992.75	4680.75	6731.81	8287.31	5903.81	-10.36	2.37	4.8	-6.16	-12.72	-15.32	33.5	32	32.25
Exercise+liraglutide	1	27.7778	22.7273	0	33.3333	33.3333	22.2222	37.037	33.3333	25.9259	52.2	38.7	28.2	27	30.6	34.3	61.4	48.5	41	26.3	25.8	54.9	34.925	42.3	55	1858.5	2367.75	3666.75	15113.2	14730.8	13239.8	2416.5	2082.75	3374.25	15885.8	15095.2	13920	15681	15343.9	14029.7	-50.53	-34.87	-23.46	12.4	-20.79	1.02	30.75	16.5	20.25
Exercise+liraglutide	1	5.55556	9.09091	13.6364	22.2222	11.1111	22.2222	33.3333	22.2222	22.2222	78	67.7	48.8	44.4	19.5	30.4	46.1	78.8	54.4	37.9	21.2	30.9	39.55	23.55	39.525	3809.25	3815.25	7596	15594.8	15297	11493	3481.5	3111	7497.75	15321.8	15702.8	10091.2	14906.4	15018.4	10622.6	-40.39	-17.53	-56.75	15.11	33.26	23.59	46.5	61	19.75
Exercise+liraglutide	1	50	45.4545	54.5455	44.4444	22.2222	22.2222	37.037	40.7407	18.5185	32.4	38.2	37.7	72.7	49	57.3	18.6	21.3	30.4	38.7	50.3	29.9	65.1	59.95	54.775	3960	6926.25	6799.5	13362	8826	10110.8	3295.5	6385.5	6950.25	12742.5	7799.25	7917.75	13712.2	9828.38	10069.7	8.99	4.64	14.67	-40.12	-47.75	-48.61	21	14	28
Exercise+liraglutide	1	33.3333	50	40.9091	66.6667	66.6667	55.5556	59.2593	51.8519	40.7407	47.4	56.3	50.9	55.8	58.7	50.5	46.9	28.3	39.9	68.1	61.6	57	57.4	58.925	54.175	10394.2	6403.5	6566.25	8409	10668.8	10739.2	10299	6714	6999	8484.75	11612.2	9951	8050.12	11290.9	10781.2	-20.56	-13.58	-27.15	-35.95	-41.42	-35.65	21.5	51.5	22.25
Exercise+liraglutide	2	55.5556	59.0909	.	22.2222	33.3333	.	33.3333	29.6296	.	49.5	57.5	.	18.8	8	.	49.3	49.5	.	26.8	26.8	.	36.7	31.95	.	9975	11362.5	.	5817	4979.25	.	8043	11061	.	5107.5	5598	.	7226.62	6038.44	.	10.95	-19.46	.	-24.15	0.5	.	39.75	10.5	.
Exercise+liraglutide	1	44.4444	45.4545	54.5455	11.1111	55.5556	22.2222	33.3333	29.6296	25.9259	55.8	25.1	43.3	8.2	21.9	45.4	61.8	19.1	39.4	23.6	42.2	43.5	28.55	54.975	51.55	3349.5	5251.5	2418.75	5229	5502	10716	3279.75	4542.75	2154	5051.25	11421	14776.5	9912.75	10782.2	14229.9	-27.34	17.09	-41.77	-19.37	-46.38	-23.43	21	20.75	2
Exercise+liraglutide	0	33.3333	31.8182	27.2727	88.8889	88.8889	88.8889	77.7778	70.3704	77.7778	59.6	98.1	.	5	0	.	38.1	76	.	40.1	0.2	.	36.85	6.525	.	11409	5226.75	.	7582.5	14214.8	.	9536.25	5035.5	.	8723.25	13353.8	.	7840.12	13326.6	.	-15.9	-4.68	.	44.94	11.9	.	20.75	16.75	.
Exercise+liraglutide	1	38.8889	40.9091	50	33.3333	11.1111	33.3333	55.5556	33.3333	40.7407	47.6	48.1	62.5	33.6	48.1	46.1	25.8	30.9	27.8	47.4	72.9	47.4	51.9	60.5	50.8	4771.5	6468.75	4403.25	12015	10523.2	10230.8	4233.75	7049.25	5013.75	12634.5	10084.5	11597.2	12911.1	10772.4	12102.8	-16.44	22.97	-22.1	-56.33	-61.14	-38.99	2.5	17.75	4
Exercise+liraglutide	1	44.4444	63.6364	63.6364	88.8889	66.6667	33.3333	85.1852	70.3704	59.2593	61.3	43.7	55.6	50	32.4	13	52.6	33.6	13.6	39.6	21	12.4	43.925	44.025	39.05	9525.75	8010	7494	8476.5	7964.25	4346.25	9564	7049.25	7950.75	7418.25	7401	3443.25	8201.25	9076.5	7086.19	-50.05	-23.92	-21.24	-4.5	-35.94	-27.47	33.5	28.75	12.75
Exercise+liraglutide	1	5.55556	27.2727	68.1818	33.3333	11.1111	0	51.8519	40.7407	14.8148	50	56.5	48.1	14	32.3	46.9	44.5	69.1	42.5	39.6	29.5	49.8	39.775	34.05	51.525	4920	7325.25	8073.75	10100.2	7803.75	9491.25	3939	6325.5	7300.5	12144	9582	10500	12346.3	9933.75	10154.2	-53.1	-15.9	-10.59	30.82	-21.89	-21.67	19.75	22.75	28.5
Exercise+liraglutide	1	16.6667	31.8182	36.3636	88.8889	100	100	51.8519	51.8519	37.037	36.2	59.4	55.5	46.9	17.6	19.1	26.1	47.6	56.3	66.9	6.2	18.8	62.875	29.2	31.525	9334.5	6732.75	8276.25	7826.25	5505.75	7065	4398	5000.25	7416.75	8102.25	6122.25	7236	9549	8973.75	8652	-51.74	-38.91	-35.78	39.38	50.59	47.97	9.75	3.75	17.25
Exercise+liraglutide	2	33.3333	27.2727	13.6364	33.3333	33.3333	22.2222	33.3333	33.3333	14.8148	28.3	53.6	37	31.4	35.7	20	36.2	60.4	29.7	30.2	32.8	39.1	49.275	38.625	48.1	8148.75	10552.5	10068	8743.5	9117	10146.8	6564	9345.75	9235.5	9195.75	9533.25	10842.8	9806.62	8688	9421.5	-1.89	-3.73	16.97	-26.12	-25.89	-29.73	24.25	29.25	43.75
Exercise+liraglutide	1	38.8889	40.9091	72.7273	77.7778	44.4444	44.4444	55.5556	29.6296	25.9259	63	61.4	49	19.5	50	10.6	49.5	25.8	48.6	38.2	65.2	20	36.3	57	33.25	7971	9462	6642	11074.5	10064.2	10207.5	10246.5	6675	7302.75	11446.5	9366.75	10537.5	10075.9	9823.5	10700.1	-60.78	-45.62	-33.13	-15.42	-29.64	-25.16	36.5	19.25	47.5
Exercise+liraglutide	1	50	63.6364	63.6364	11.1111	0	44.4444	44.4444	14.8148	40.7407	65.5	47.4	52.6	13.2	14.9	8.5	5.3	28.1	62.6	54.4	35.3	20.3	49.2	43.675	28.4	8595	8662.5	9778.5	7199.25	8574.75	6957.75	8513.25	8666.25	10146.8	7591.5	8817.75	6170.25	8420.62	9015.94	7300.69	8.28	12.38	-5.06	5.12	-29.6	-39.71	37.5	41	22.75
Exercise+liraglutide	2	27.7778	45.4545	54.5455	33.3333	33.3333	11.1111	48.1481	51.8519	18.5185	47.4	9.4	19.9	59.2	86.6	68.8	50.5	11.8	15.3	60.2	86.1	75.8	55.375	87.875	77.35	2000.25	788.25	1095	16210.5	17059.5	16874.2	1374	808.5	895.5	15877.5	17189.2	17037.8	16178.4	17163	16980.4	10.92	-29.35	-17.72	39.54	7	-28.75	61.25	13.5	20.75
Exercise+liraglutide	2	50	59.0909	54.5455	66.6667	88.8889	66.6667	44.4444	44.4444	48.1481	56.8	.	81.4	28.2	.	6.8	66.2	.	82.8	28.7	.	13.2	33.475	.	13.95	7491.75	.	9043.5	12728.2	.	8042.25	6474.75	.	9039	12054	.	8230.5	11703.9	.	8547.56	-19.07	-11.11	-10.08	-33.06	-43.78	0.79	43.25	29.75	69.25
Exercise+liraglutide	2	33.3333	50	31.8182	44.4444	55.5556	55.5556	66.6667	59.2593	55.5556	53.9	65.7	84.5	7.2	22.6	2.1	80	67.6	70.8	13	81.3	9.2	21.575	42.65	14	14488.5	13247.2	13886.2	4571.25	4390.5	3524.25	13195.5	10745.2	12388.5	4446.75	4087.5	3781.5	4333.5	5121.38	4257.75	-57.96	-57.85	-54.89	59.77	38.25	46.87	14.25	21.25	27.5
Exercise+liraglutide	2	72.2222	72.7273	45.4545	66.6667	22.2222	33.3333	44.4444	40.7407	29.6296	100	51	66.1	0.5	17.4	9.3	78	69.4	63.2	5.8	26.1	26.7	7.075	30.775	26.675	13878	11090.2	13293	3875.25	5026.5	3912.75	10521.8	11414.2	13320.8	4707.75	6493.5	4635.75	5045.81	6253.88	4483.69	0.19	-32.44	-65.02	-35.91	-40.58	-12.52	39.75	4.75	13.25
Exercise+liraglutide	2	33.3333	27.2727	22.7273	77.7778	77.7778	66.6667	29.6296	22.2222	29.6296	69.3	59.6	54.1	1.2	36	9.2	63.9	53.3	68.6	14.7	35.6	31.4	20.675	39.675	29.475	7418.25	9641.25	8085.75	9281.25	8046	7878	7242.75	9504.75	8020.5	9442.5	8770.5	9335.25	10015.7	8417.62	9276.75	-27.89	-14.81	-16.69	6.16	17.36	-8.34	43.75	44.25	34
Exercise+liraglutide	2	16.6667	36.3636	27.2727	66.6667	22.2222	33.3333	92.5926	70.3704	74.0741	87.5	63.6	76	10.8	15.7	19	43	58.2	64	13.7	17.4	22	23.5	27.825	25.25	3808.5	8047.5	3607.5	13856.2	11367.8	14025	2994.75	6469.5	3120	12784.5	10519.5	13815	13959.4	10842.6	14278.1	19.95	30	19.49	25.14	-36.05	-31.72	58.5	56	61
																				10.4
[truncated: 3 more columns]

## Sheet: Figure 2 and table 3
		Physical activity (accelerometry)															Physical activity (self-reported)
group	completer_status (1=per-protocol, 2=protocol deviator, 0=lost to follow-up)	sedentary_time_week_-8	sedentary_time_week_0	sedentary_time_week_13	sedentary_time_week_26	sedentary_time_week_52	light_intensity_pa_week_-8	light_intensity_pa_week_0	light_intensity_pa_week_13	light_intensity_pa_week_26	light_intensity_pa_week_52	mvpa_week_-8	mvpa_week_0	mvpa_week_13	mvpa_week_26	mvpa_week_52	sitting_time_week_-8	sitting_time_week_0	sitting_time_week_52	walking_week_-8	walking_week_0	walking_week_52	mvpa_week_-8	mvpa_week_0	mvpa_week_52
Placebo	1	608.486	628.444	691.181	638.117	664.25	241.139	174.958	200.583	211.55	189.617	148.486	98.9028	106.028	151.033	124	.	630	720	40	40	45	230	210	120
Placebo	1	.	562.883	.	478.367	.	.	260.333	.	307.017	.	.	150.95	.	203.5	.	300	300	360	420	420	60	120	0	60
Placebo	1	.	673.75	749.639	460.083	658.097	.	231.444	267.167	271.75	286.208	.	77.6111	78.6667	79.4444	78.625	240	240	60	0	1260	245.267	268.233	660	100
Placebo	1	568.119	716.321	.	.	.	227.452	185.405	.	.	.	151.214	109.321	.	.	.	30	600	600	210	120	240	30	617.336	210
Placebo	1	696.083	639.938	601.875	622.292	617.125	222.55	207.375	249.347	274.188	257.229	78.1	93.2917	100.958	116.813	93.4583	600	600	600	263.649	105	75	0	0	45
Placebo	1	778.569	.	.	755.736	711.792	161.597	.	.	134.389	146.458	52.7778	.	.	56.5	52.7708	600	300	.	360	180	60	0	360	480
Placebo	1	661.15	650.583	684.986	647.9	716.375	164.45	164.125	167.778	178.7	206.167	72.75	79.9583	73.7639	78.2833	55.4583	.	.	.	40	540	240	0	0	210.568
Placebo	1	549.431	497.722	527.958	514.889	551.431	363.111	274.361	297.611	353.722	340.931	154.556	105.167	132.472	138.194	179.569	360	.	360	525	474.671	30	0	0	0
Placebo	1	.	.	.	.	.	.	.	.	.	.	.	.	.	.	.	210	150	240	900	1260	1260	0	0	0
Placebo	1	637.167	544.764	570.931	479.95	549.238	224.069	256.625	266.139	212.983	263	119.778	171.736	127.847	90.2167	153.869	420	360	420	315	630	630	30	0	239.592
Placebo	1	.	592.062	548.062	.	638.75	.	266.042	281.958	.	275.905	.	92.8542	145.479	.	115.476	240	480	300	175	150	150	420	60	300
Placebo	0	730.333	609.278	.	.	.	191.125	218.861	.	.	.	100.583	120.806	.	.	.	.	300	.	615.181	300	.	0	0	.
Placebo	1	476.847	407.042	.	483.167	567.486	265.917	239.958	.	287.194	260.569	209.875	252.028	.	223.431	180.986	180	120	180	180	630	360	420	430	180
Placebo	1	594	.	688.819	703.431	691.153	308.738	.	150.972	225.458	187.181	193	.	124.583	119.097	106.917	420	300	.	45	750	1050	1084.36	0	0
Placebo	1	373.042	505.431	512.417	.	651.833	328.722	275.264	238.403	.	232.933	297.778	186.472	169.819	.	165.35	150	270	.	615.181	630	840	727.891	600	0
Placebo	1	.	566.533	515.097	632.988	599.548	.	286.467	263.125	220.94	235.786	.	149.233	112.361	109	147.333	330	210	330	0	1050	360	0	1080	480
Placebo	1	625.229	588.333	392.75	498.986	.	178.562	248.014	208.5	194.194	.	99.375	166.5	374.083	278.722	.	600	450	360	140	1260	1260	0	120	60
Placebo	0	537.333	513.125	689.986	.	.	310.403	294.542	96.25	.	.	195.306	125.396	45.6667	.	.	180	120	.	0	60	.	660	180	.
Placebo	1	.	640.764	.	650.833	648.517	.	171.028	.	223.533	234.233	.	43.1389	.	70.6667	85.5833	540	600	840	40	20	0	0	0	480
Placebo	1	696.028	622.847	614.556	.	.	215.694	230.264	259.639	.	.	74.6944	73.6528	84.8889	.	.	300	420	300	135	75	60	30	40	195
Placebo	1	671.312	857.875	.	823.333	588.667	314.667	161.208	.	148.306	244.717	145.646	70.8542	.	41.0833	139.4	240	300	420	0	30	0	720	15	430.568
Placebo	0	619.017	609.283	.	.	.	232.883	150.4	.	.	.	86.7167	61.0333	.	.	.	.	.	.	175	180	.	267.35	120	.
Placebo	0	.	.	.	.	.	.	.	.	.	.	.	.	.	.	.	360	420	.	120	140	.	0	360	.
Placebo	1	.	.	.	.	.	.	.	.	.	.	.	.	.	.	.	720	300	840	300	120	225	0	45	0
Placebo	0	575.5	.	.	.	.	314.056	.	.	.	.	174.139	.	.	.	.	120	120	.	1080	1260	.	0	1260	.
Placebo	1	.	445.319	700.729	505.875	675.976	.	259.847	227.083	342.667	204.464	.	176.514	153.771	224.75	190.976	360	.	300	60	52	408.779	1080	990	1800
Placebo	1	590.4	742.611	797.708	694.798	651.222	282.783	201.306	239.104	205	235.972	61.1333	56.4444	59.4583	46.0238	42.2778	300	300	540	240	90	120	60	90	30
Placebo	1	654.486	608.153	624.292	623.417	570.667	320.5	245.792	254.778	250.083	280.75	106.514	108.222	135.611	120.069	148.542	300	360	480	180	120	420	360	420	360
Placebo	1	715.042	606.736	700.944	694.056	.	206.236	234.333	250.875	235.889	.	56.7639	73.2778	80.4444	60.2361	.	450	540	720	135	259	525	450	180	525
Placebo	2	.	.	.	.	.	.	.	.	.	.	.	.	.	.	.	90	120	.	480	240	.	1500	1740	.
Placebo	1	778.056	699.778	.	671.226	879.583	208.472	242.764	.	238.179	124.611	81.25	114.806	.	135.726	58.0139	780	600	480	240	120	60	300	60	225
Placebo	1	688.236	627.726	623.202	705.611	672.778	242.444	271.226	308.06	280.458	311.972	75.0278	87.4524	86.0952	71.9028	79.6667	480	540	420	100	140	210	100	160	295.853
Placebo	1	747.486	725.179	733.655	.	840.778	172.722	151.976	216.631	.	139.389	38.6389	23.381	66.7976	.	38.9167	600	720	600	420	420	420	0	0	0
Placebo	1	670	.	559.845	639.433	695.361	243.5	.	278.5	257.967	215.542	68.6528	.	123.512	98.2	83.4167	720	420	360	120	540	210	80	0	270
Placebo	1	686.861	547.583	615.819	650.792	.	214.569	275.375	233.347	239.361	.	106.028	141.708	124.458	128.75	.	480	480	.	0	553.782	0	0	340	0
Placebo	1	688.1	615.655	593.042	659	689.667	212.7	219.655	244.486	213.181	269.646	88.4333	112.5	120.431	87.6806	93.6458	300	300	240	225	180	120	0	120	510
Placebo	1	627.333	562.619	639.854	573.611	609.143	208.042	255.631	267.042	219.889	254.369	64.375	88.5119	77.9167	70.6389	82.0595	.	180	150	105	40	150	0	90	180
Placebo	1	521.653	649.821	625.452	613.883	669.042	203.167	240.643	227.69	241.967	246.708	97.6806	149.393	122.976	144.717	146.514	240	240	240	180	900	60	100	150	180
Placebo	1	652.798	622.153	644.619	667.972	685.6	254.238	265.139	230.869	230.25	225.933	62.6071	70.8056	64.8333	71.6111	52.2167	.	330	180	420	1260	240	180	0	300
Placebo	1	660.845	746.056	730.25	718.653	635.875	259.81	201.139	203.806	197.264	208.083	117.821	97.9583	119.833	94.5556	108.236	780	660	660	150	0	0	0	180	65
Placebo	0	691.309	682.333	.	.	.	146.881	182.226	.	.	.	73.4286	91.6905	.	.	.	510	.	.	135	237.335	.	0	0	.
Placebo	1	590.222	516.792	537.262	514.583	473.774	346.25	298.562	292.75	237.312	314.095	136.5	110.792	147.798	143.979	176.679	.	360	180	615.181	160	360	120	0	360
Placebo	0	753.694	636.944	.	.	.	207.819	200.819	.	.	.	71.0972	97.1389	.	.	.	.	240	.	0	1050	.	90	0	.
Placebo	1	671.643	622.524	695.071	634.562	.	200.357	193.964	211.31	251.708	.	77.4762	94.5476	115.369	116.937	.	.	.	.	263.649	630	572.29	268.233	0	270
Placebo	1	579.274	563.929	612.958	589.514	640.417	240.429	238.631	260.611	295.944	190.812	96.4048	100	118.5	171.847	101.438	180	60	180	1260	259	420	0	0	0
Placebo	0	659.798	.	.	.	.	227.25	.	.	.	.	165.905	.	.	.	.	360	240	.	900	900	.	1260	1252.76	.
Placebo	0	721.881	705.167	.	.	.	189.774	204.179	.	.	.	74.381	81.4048	.	.	.	360	420	.	840	150	.	534.7	420	.
Placebo	1	661.619	.	590.312	622.556	573.639	238.81	.	259.646	275.264	276.208	94.5833	.	90.4167	113.514	132.542	420	.	510	840	.	1260	0	.	120
Placebo	1	616.476	557.857	533.905	637.403	.	256.417	255.048	253.19	283.931	.	95.119	138.238	151.19	100.708	.	420	420	480	527.298	140	60	25	75	60
Exercise+placebo	1	711.806	658.222	645.667	693.111	756.333	183.833	179.75	184.8	165.542	170.367	80.3194	99.5278	108.583	92.5694	69.3167	600	480	390	420	280	180	360	900	330
Exercise+placebo	1	811.35	.	.	.	.	120.233	.	.	.	.	77.0333	.	.	.	.	.	.	.	120	1260	572.29	0	180	0
Exercise+placebo	2	597.194	586.333	.	589.139	623.708	254.861	291.347	.	254.139	246.104	131.75	89.5556	.	138.653	98.9792	.	.	300	0	60	105	150	180	225.853
Exercise+placebo	1	485.806	591.438	.	525.694	484.278	221.778	241.083	.	288.264	235.847	135.972	108.896	.	184.111	154.194	60	.	180	240	240	210	450	1290	720
Exercise+placebo	0	945.722	.	.	812.333	.	106.167	.	.	82.4028	.	31.6944	.	.	23.2222	.	720	.	.	720	48	.	0	120	.
Exercise+placebo	1	869.514	835.9	851.931	855.806	852.333	113.556	128.75	142.208	108.306	122.06	38.7222	52.1	56.8611	46.1667	48.4762	840	720	840	140	280	75	100	315	250
Exercise+placebo	1	728.931	780.792	699.683	731.208	693.167	232.278	156.097	232.917	208.014	190.417	72.5694	60.6389	103.05	81.9861	73.0139	420	480	540	75	630	90	200	360	210
Exercise+placebo	1	454.7	507.764	.	479.222	591.214	279.333	232.097	.	237.278	188.726	251.917	232.708	.	303.833	189.548	360	120	.	900	1260	420	900	90	0
Exercise+placebo	0	633.458	554.681	.	.	.	276.069	290.625	.	.	.	93.6806	110.708	.	.	.	.	.	.	0	840	.	300	1260	.
Exercise+placebo	0	.	839.083	613.357	400.667	.	.	250.333	251.702	284.167	.	.	132.889	131.464	159.812	.	360	460	.	150	120	.	0	120	.
Exercise+placebo	1	767.528	661.986	.	703.333	778.194	160.417	187.708	.	171.833	171.917	68.4167	70.3472	.	76.125	59.1528	600	600	480	80	40	1260	210	270	540
Exercise+placebo	1	616.042	604.403	541.431	.	510.786	279.681	303.375	321.75	.	313.44	116.028	134.931	146.5	.	156.286	600	420	540	0	0	30	120	0	150
Exercise+placebo	1	746.283	670.139	.	655.55	704.238	231.25	159.069	.	228.6	166.667	71.7	68.8472	.	75.6	76.7619	480	480	480	160	60	140	0	30	150.568
Exercise+placebo	1	663.792	580.153	560.5	650.625	.	260.764	258.361	282.306	268.431	.	124.792	130.458	187.792	136.403	.	120	180	240	439.415	1080	490.534	540	1050	990
Exercise+placebo	1	.	538.133	610.933	540.069	.	.	253.733	269.283	198.639	.	.	121.45	118.533	87.2222	.	180	240	180	90	210	1260	900	270	1035
Exercise+placebo	1	724.283	716.861	684.264	642.069	702.131	191.233	204.181	157.778	223.125	132.655	73.4333	144.139	123.431	118.125	150.321	720	720	540	420	1050	840	360	270	255
Exercise+placebo	0	665.042	658.667	.	.	.	248.583	197.833	.	.	.	90.25	68.6167	.	.	.	420	300	.	360	180	.	240	0	.
Exercise+placebo	2	759.536	699.5	.	.	.	171.857	202.845	.	.	.	44.8929	41.0952	.	.	.	90	720	480	45	60	150	0	30	0
Exercise+placebo	1	565.069	482.389	.	512.056	474.012	288.764	286.264	.	301.847	282.905	165.028	196.75	.	172.958	127.833	360	.	240	140	300	360	0	0	180
Exercise+placebo	2	745.083	730.292	568.111	.	589.069	210.033	210.083	180.903	.	233.681	59.8167	64.4722	47.2222	.	108.042	720	.	.	80	180	490.534	135	360	0
Exercise+placebo	1	765.222	889.292	794.25	830.05	808.625	168.833	61.0417	116.806	130.15	132.333	82.9861	21.9722	62.7917	65.4	80.2917	.	840	540	180	0	0	270.341	40	220
Exercise+placebo	1	619.889	.	640.819	583.667	646.75	221.042	.	205.125	305.786	271.431	105.292	.	88.8611	121.702	98.5278	720	840	840	15	30	30	45	80	280
Exercise+placebo	0	666.153	747.321	.	.	.	251.389	191.405	.	.	.	83.5417	56.8929	.	.	.	720	600	.	60	120	.	240	330	.
Exercise+placebo	2	497.292	.	.	.	.	252.556	.	.	.	.	217.278	.	.	.	.	240	410	360	0	1260	1260	1800	2520	1440
Exercise+placebo	2	540.458	529.375	534.875	511.028	564.845	275.944	270.125	290.028	321.611	307.714	174.542	181.729	187.847	211.375	171.833	300	360	.	300	120	572.29	60	0	30
Exercise+placebo	2	.	616.6	537.444	588.85	542.167	.	220.117	268.278	234.883	201.5	.	143.083	130.792	146	102.889	480	600	360	175.766	210	90	270.341	100	275
Exercise+placebo	2	607.717	837.983	641.597	575.944	764.319	208.567	174.017	220.083	201.403	166.264	90.75	82.0333	112.667	164.486	75.6667	120	120	.	615.181	420	120	300	780	0
Exercise+placebo	0	651.433	588.889	.	.	.	178.933	192.458	.	.	.	59.7667	73.4583	.	.	.	300	300	.	630	525	.	983.817	1080	.
Exercise+placebo	0	.	.	.	.	.	.	.	.	.	.	.	.	.	.	.	390	540	.	90	316.447	.	0	264.573	.
Exercise+placebo	2	.	587.283	565.883	.	592.889	.	294.783	332.767	.	287.889	.	116.983	161.9	.	103.667	180	240	270	527.298	720	300	362.45	180	750.402
Exercise+placebo	2	685.017	757.017	593.75	668.639	640.139	191.367	193.917	274.042	226.556	219.597	117.5	91.45	149.979	129.417	151.222	720	660	480	0	100	540	325	180	200
Exercise+placebo	1	605.819	673.55	562.524	559.667	661.833	219.25	248.667	276.095	263.095	213.083	112.306	105.15	186.119	153.226	119.607	360	240	.	540	45	540	270	240	800
Exercise+placebo	1	534.472	534.472	537.611	661.139	614.125	185.944	181.222	219.958	147.056	129.375	101.208	110	149.139	70.1111	70.5139	900	240	.	150	225	100	60	45	222
Exercise+placebo	1	529.25	598.345	569.45	645.312	550.05	247.183	213.679	235.3	228.646	258.233	209.533	164.036	206.767	175.229	211.35	300	.	210	140	200	0	0	60	94
Exercise+placebo	2	671.819	574.976	.	.	.	206.625	222.75	.	.	.	151.75	172.369	.	.	.	600	120	.	630	420	.	60	135	.
Exercise+placebo	1	762.952	660.583	684.403	707.274	.	173.738	136.488	202.861	203.19	.	79.0952	73.0357	121.694	82.8095	.	240	300	.	527.298	1260	572.29	304.216	150	540
Exercise+placebo	1	623.798	647.429	585.056	623.202	558.771	239.012	260.833	234.028	257.381	313.604	140.976	145.798	117.486	127.94	175.167	300	.	180	100	395.559	1080	400	374.16	560
Exercise+placebo	2	610.738	535.25	.	.	.	304.857	310.405	.	.	.	129.512	168.56	.	.	.	420	180	.	315	840	.	300	90	.
Exercise+placebo	0	.	699.017	.	.	.	.	119.333	.	.	.	.	44.5333	.	.	.	600	600	.	840	210	.	180	30	.
Exercise+placebo	1	686.333	739.083	748.964	707.631	732.764	228.488	193.702	180.512	170.976	184.472	91.6905	80.1548	76.2262	47.3333	114.097	750	.	480	175.766	474.671	120	440	716.382	780
Exercise+placebo	2	488.683	464.381	597.333	423.317	.	359.8	318.131	266.893	345.2	.	161.517	194.036	142.714	177.25	.	150	150	240	1080	840	1050	810	1680	2520
Exercise+placebo	1	582.321	640.476	668.071	633.274	609.262	197.881	228.726	187.798	164.25	249.714	121.857	133.357	108.143	103.905	152.06	360	360	480	40	60	30	90	0	175
Exercise+placebo	1	570.292	639.655	654.345	718.619	747.833	229.042	209.774	212.988	180.107	146.694	99.2778	74.4881	76.6071	82.7857	115	270	840	780	270	210	45	330	0	150.568
Exercise+placebo	1	.	508.429	493.738	517.143	511.229	.	321.714	306	322.19	284.271	.	169.964	155.881	168.167	146.229	120	220	120	210	100	140	0	0	480
Exercise+placebo	2	499.869	595.167	.	655.817	680.25	270.167	228.833	.	217.033	224.653	131.06	112.345	.	97.4333	111.25	360	600	720	351.532	135	210	0	180	0
Exercise+placebo	1	682.75	740.917	.	664.202	727.097	234.119	167.917	.	254.952	213.472	62.4762	68.8333	.	103.393	30.1111	600	540	600	210	420	100	0	315	120
Exercise+placebo	2	671.417	636.778	622.717	.	.	217.048	208.569	185.383	.	.	79.381	68.25	53.6333	.	.	240	300	.	315	315	.	0	0	.
Exercise+placebo	1	622.214	492.893	585.821	577.05	586.25	234.869	278.179	291.893	249.033	283.653	141.083	152.143	115.857	122.967	130.389	60	180	240	10	30	30	110	180	210
Liraglutide	1	601.264	533.167	617.708	623.333	608.028	279.986	346.817	272.556	283.139	249.222	124.944	120.767	127.208	139.889	103.333	240	240	240	60	30	15	40	0	230
Liraglutide	1	.	.	.	.	.	.	.	.	.	.	.	.	.	.	.	360	360	300	40	0	150	0	0	240
Liraglutide	1	743.889	746.417	650.292	621.798	.	226.972	243.5	232	256.964	.	100.694	90.7222	125.639	107.762	.	360	300	480	720	80	140	300	20	0
Liraglutide	1	708.562	640.9	542.357	691.097	695.028	188.292	174.333	238.738	222.556	205.5	90.2917	80.85	109.119	85.0833	80.3056	720	600	480	420	840	1050	0	180	360
Liraglutide	1	685.889	620.681	592.972	628.778	621.238	241.236	248.556	256.056	252.944	258.607	104.028	100.125	123	103.875	122.214	540	540	600	90	36	420	270	300	270
Liraglutide	0	711.467	952.417	805.625	751.556	.	142.417	102.938	124.069	105.139	.	63.5	44.9792	36.4167	51.4722	.	180	600	.	200	300	.	840	840	.
Liraglutide	1	613.042	568.583	500.097	504.117	677.905	250.25	247.833	230.111	197.75	176.643	112.729	152.278	115	85.9833	73.8571	180	180	.	0	210	210	445.583	105	0
Liraglutide	1	.	.	.	.	.	.	.	.	.	.	.	.	.	.	.	.	.	.	0	140	60	60	0	115
Liraglutide	1	662.931	640.014	598.875	.	674.931	224.667	257.764	298.222	.	249.25	92.1111	105.722	89.9583	.	95.9028	.	240	240	840	840	840	445.583	840	300
Liraglutide	0	631.75	672.767	565.458	.	.	188.514	223.767	276.444	.	.	118.833	94.1	127.958	.	.	.	480	.	439.415	395.559	.	276.324	395.556	.
Liraglutide	1	.	.	.	.	.	.	.	.	.	.	.	.	.	.	.	360	.	.	1080	1080	420	416.467	450	0
Liraglutide	1	726.597	681.306	570.069	594.569	732.226	167.681	194.972	221.139	261.889	199.274	94.8472	93.8889	107.194	143.486	86.5238	.	480	300	120	150	60	840	720	780
Liraglutide	1	533.5	626.347	580.75	656.236	607.25	225.028	185.042	204.847	194.278	210.236	97.8889	111.625	82.5	72.2083	79.7222	420	420	.	90	60	140	0	120	60
Liraglutide	1	642	.	597.071	653.639	648.417	266.45	.	245.357	253.889	274.786	72.3167	.	83.3095	84.3333	106.929	300	180	420	210	420	175	420	1800	600
Liraglutide	1	689.986	.	593.35	.	658.153	211.139	.	234.45	.	184.389	110.722	.	100.367	.	102.236	720	720	780	120	30	60	150	145	225
Liraglutide	2	671.694	659.972	557.236	564.444	599.847	201.181	174.306	242.681	168.028	233.028	107.625	114.222	110.736	81.7778	161.958	600	960	420	60	180	300	150	240	170.568
Liraglutide	1	.	.	.	.	.	.	.	.	.	.	.	.	.	.	.	300	.	.	300	210	210	0	900	0
Liraglutide	1	782.25	.	.	710.783	.	185.736	.	.	240.75	.	56.4167	.	.	59.1333	.	720	600	180	630	1260	840	30	180	240
Liraglutide	1	825.361	636.8	767.783	813.472	768.208	262.472	140.267	245.983	155.875	169.917	98.7639	48.0167	131.417	37.25	56.0556	300	360	300	420	60	0	2160	1200	600
Liraglutide	0	707.403	730.458	.	799.024	.	146.056	121.014	.	79.4286	.	94.5833	57.5972	.	35.7381	.	90	720	.	120	60	.	120	120	.
Liraglutide	1	.	.	.	.	.	.	.	.	.	.	.	.	.	.	.	.	.	.	720	600	0	0	150	90
Liraglutide	1	.	660.819	763.389	757.431	638.905	.	244.444	240.625	199.319	264.048	.	106.458	51.1806	40.8056	93.5833	300	120	240	420	525	420	540	480	720
Liraglutide	1	778.958	812.375	779.444	856.488	932.375	252.5	186.653	195.833	170.762	164.569	25.1528	21.0417	90.1528	25.0595	24.5278	480	480	480	90	300	120	0	0	120
Liraglutide	1	563.056	498.867	628.833	599.607	593.736	361.056	334.667	252.389	291.44	324.917	84.8333	159.767	48.5278	68.5595	98.5	360	420	420	60	90	105	90	420	215
Liraglutide	0	732.183	745.633	769.528	731.786	.	226.633	178.433	182.528	199.512	.	42.2333	65.05	71.1111	78.3333	.	360	420	.	180	50	.	135	150	.
Liraglutide	0	545.222	544.139	.	.	.	286.306	326.083	.	.	.	176.014	128.611	.	.	.	360	240	.	1260	360	.	420	360	.
Liraglutide	1	737.517	745.667	782.347	654.345	.	154.133	175.736	152.194	196.214	.	58.2667	29.3056	43.4722	67.6786	.	300	180	510	263.649	180	300	0	0	0
Liraglutide	1	.	489.333	571.444	.	479.25	.	268.417	248.958	.	265.042	.	205.667	167.306	.	194.736	600	.	270	120	60	70	537.35	200	140
Liraglutide	1	623.278	633.944	530.119	.	487.333	208.944	212.069	200.024	.	151.444	114.444	107.528	137.857	.	102.139	360	600	480	840	600	600	135	0	60
Liraglutide	0	802.375	715.819	667.274	855.893	.	180.903	205.972	168.536	174.512	.	60.5833	62.0833	55.0714	60.4167	.	900	210	.	140	720	.	0	0	.
Liraglutide	1	641.722	653.486	630.617	590.562	.	250.042	213.458	247.183	345.958	.	94.5139	76.0278	106.5	148.521	.	480	540	720	175	150	90	200	20	40
Liraglutide	2	634.111	684.667	640.107	668.75	647.393	171.25	238.139	190.417	285.464	252.655	65.6806	121.889	85.7262	118.5	118.286	540	600	300	0	0	572.29	0	0	0
Liraglutide	2	614.514	678.021	.	588.875	.	291.958	187.375	.	281.042	.	83.3333	96.875	.	120.375	.	120	480	540	120	210	420	180	405	90
Liraglutide	1	660.986	662.226	.	662.762	756.933	148.653	224.131	.	173.714	120.967	67.0833	104.405	.	90.9643	39.2167	480	360	420	630	420	420	0	480	420
Liraglutide	1	592.938	785.333	646.972	682.917	625.643	201.583	291.467	296.903	298.483	260.286	75.875	96.45	100.681	73.0667	127.917	600	600	660	105	90	45	20	60	330
Liraglutide	0	718.403	724.694	.	.	.	181.583	194.597	.	.	.	57.9306	73.7639	.	.	.	540	600	.	80	420	.	240	540	.
Liraglutide	1	.	.	.	.	.	.	.	.	.	.	.	.	.	.	.	.	600	480	210	180	1260	70	180	60
Liraglutide	1	702.944	.	.	.	.	211.458	.	.	.	.	114.722	.	.	.	.	540	180	240	120	180	240	0	200	720
Liraglutide	1	588.917	644.309	649.298	658.798	596.389	247.483	239.81	211.179	202.31	256.694	151.35	91.3929	86.25	97.4405	126.958	420	600	600	0	0	0	270	0	360
Liraglutide	1	565.361	682.833	627.048	.	.	293.208	247.278	245.964	.	.	107.111	78.9444	104.679	.	.	420	300	300	150	125	0	0	0	0
Liraglutide	1	536.889	578.417	595.833	.	.	299.903	249.143	262.095	.	.	93.9028	95	86.0476	.	.	600	480	300	0	0	0	0	0	30
Liraglutide	0	.	.	.	.	.	.	.	.	.	.	.	.	.	.	.	360	480	.	450	270	.	360	350	.
Liraglutide	2	.	.	.	.	.	.	.	.	.	.	.	.	.	.	.	.	600	480	240	0	240	450	1080	540
Liraglutide	1	781.821	715.736	692.512	784.548	774.5	141.917	145.417	122.321	137.321	133.681	46.9405	55.4028	37.2024	50.6548	67.0278	420	420	480	30	300	60	60	0	300
Liraglutide	1	616.264	567.667	.	553.6	646.333	245.375	265.738	.	239.183	206.15	168.625	182.274	.	148.65	169.15	120	300	.	0	120	1260	1080	1080	1080
Liraglutide	1	553.143	529.857	611.298	610.536	551.15	303.762	324.333	238.929	295.226	310.567	95.8333	121.548	83.1667	91.5	108.95	.	.	.	840	1050	490.534	716.467	1440	480
Liraglutide	1	618.278	679.917	.	616.738	.	383.958	270.7	.	247.345	.	102.833	70.7667	.	70.131	.	240	360	300	175.766	45	150	80	240	45
Liraglutide	1	737.441	830.028	677.833	711.643	807.95	221.417	201.111	178.917	200.702	193.367	71.2738	54.0556	46.1111	54.4405	53.6	540	540	300	280	180	280	0	0	0
Liraglutide	2	640.321	589.729	624.976	612.542	787.146	170.369	178.833	161.048	174.542	136.479	145.988	158.208	131.679	163.972	118.792	420	450	330	225	60	150	360	529.145	0
Exercise+liraglutide	2	650.444	.	.	.	.	243.458	.	.	.	.	82.625	.	.	.	.	.	360	600	270	180	0	180	660	0
Exercise+liraglutide	0	461.389	520.903	.	.	.	402.833	340.556	.	.	.	164.542	150.319	.	.	.	120	180	.	1260	630	.	1080	150	.
Exercise+liraglutide	1	.	.	.	.	.	.	.	.	.	.	.	.	.	.	.	360	360	270	200	80	60	0	0	90
Exercise+liraglutide	1	641.528	631.778	579.583	585.556	690.361	285.083	247.639	387.056	307.389	253.375	104.292	82.4722	170.167	115.444	89.5417	420	480	480	60	210	60	0	0	135
Exercise+liraglutide	2	642.6	649.75	.	.	.	219.783	201	.	.	.	113.55	112.9	.	.	.	720	600	480	60	60	572.29	89.1167	120	0
Exercise+liraglutide	0	832.069	815.938	921.042	778.486	.	152.667	111.458	167.75	159.611	.	27.2778	30.0625	64.7361	52.7361	.	960	780	.	30	0	.	0	0	.
Exercise+liraglutide	2	720.056	747.903	676.056	621.2	697.458	174.681	189.097	191.736	161.267	175.708	85.2083	75.4583	106.25	74.3	88.9306	360	540	450	60	45	60	180	315	569.592
Exercise+liraglutide	2	.	539.812	.	537.036	872.889	.	416.083	.	343.095	246.861	.	131.667	.	114.619	65.3611	420	.	.	0	395.559	0	0	593.333	448.777
Exercise+liraglutide	1	866.111	719.139	718.431	.	746.667	155.333	175.361	164.875	.	196.06	44.5972	96.5	105.611	.	80.2619	600	720	.	60	0	140	20	300	310
Exercise+liraglutide	1	714.556	603.55	702.767	.	.	167.347	191.45	170.467	.	.	31.1111	59.65	40.8833	.	.	660	420	420	180	210	420	0	540	105
Exercise+liraglutide	1	720.944	733.9	614.444	710.486	628.405	183.208	125.067	188.444	235.903	213.488	53.375	43.4333	73.2778	68.9444	104.524	300	.	.	60	30	180	45	197.778	0
Exercise+liraglutide	1	689.694	666.097	458.444	597.028	637.726	195.236	171.958	218.889	196.889	194.024	116.903	90.9167	128.528	104.611	101.119	480	360	.	40	840	420	0	480	480
Exercise+liraglutide	1	647.75	632.222	424.25	.	626.111	210.667	259.111	198.389	.	187.25	103.306	122.611	67.4167	.	124.403	420	480	240	540	0	900	210	270	360
Exercise+liraglutide	1	673.417	704.317	.	704.806	644.778	226.583	203.7	.	224.056	246.056	69.7778	81.1167	.	82.5	98.7917	.	480	540	.	210	210	.	100	570
Exercise+liraglutide	0	.	.	.	.	.	.	.	.	.	.	.	.	.	.	.	.	.	.	439.415	316.447	.	0	0	.
Exercise+liraglutide	1	915.639	823.903	.	.	767.595	118.931	99.8333	.	.	147.845	46.8056	48.8611	.	.	59.0119	840	780	270	60	210	30	0	50	120
Exercise+liraglutide	1	687.25	718.75	.	639.889	631.857	245.25	265.05	.	208.917	266.464	120.867	117.417	.	121.417	155.405	360	.	180	120	1260	900	1350	1800	1620
Exercise+liraglutide	1	.	.	.	.	.	.	.	.	.	.	.	.	.	.	.	150	180	90	315	420	420	60	225	180
Exercise+liraglutide	1	545.681	571.819	645.694	658.559	605.024	248.667	246.931	255	235.821	255.738	147.792	126.25	138.194	130.69	142.012	420	.	480	615.181	900	0	180	180	180
Exercise+liraglutide	1	806.167	797.958	775.194	753.764	758.786	123.292	125.361	103.736	117.014	167.119	36.1528	33.7639	30.4722	72.4028	66.1071	720	720	600	60	90	120	30	0	45
Exercise+liraglutide	1	524.083	575.944	649.097	601.893	546.381	235.931	276.542	254.722	254.202	294.048	140.042	158.028	116.444	148.06	133.107	480	.	480	900	553.782	1260	0	176.382	270
Exercise+liraglutide	1	581.117	530.056	628.694	564.25	599.107	301.383	283.194	278.736	294.986	271.798	126.267	107.917	117.125	132.347	126.464	300	330	360	150	40	30	450	126	340
Exercise+liraglutide	2	.	.	.	.	.	.	.	.	.	.	.	.	.	.	.	240	300	360	840	1260	720	0	0	1200
Exercise+liraglutide	1	630.306	.	.	.	.	145.333	.	.	.	.	122.028	.	.	.	.	360	360	180	120	60	75	465	225	160
Exercise+liraglutide	1	554.681	601.889	645.139	697.889	552.762	362.333	232.833	281.347	315.278	378.655	103.278	88.5833	93.3611	123.028	109.25	300	180	180	60	60	180	210	190	75
Exercise+liraglutide	1	673.042	579.694	565.819	567.845	629.983	236.264	249.264	223.375	252.381	240.417	88.0833	99.0139	112.472	121.202	121.867	660	420	.	140	120	163.511	40	60	600.809
Exercise+liraglutide	2	.	.	.	.	.	.	.	.	.	.	.	.	.	.	.	270	240	330	600	15	0	267.35	240	0
Exercise+liraglutide	2	533.917	652.306	.	681.903	893.667	233.694	214.236	.	246.986	227.792	103.389	98.125	.	97.3333	64.7917	480	600	540	540	60	30	120	180	240
Exercise+liraglutide	2	.	558.733	555.931	.	630.464	.	265.333	204.972	.	255.583	.	114.533	116.625	.	102.714	600	480	600	630	420	630	570	420	300
Exercise+liraglutide	1	797.517	719.583	780.014	771.286	745.25	200.167	215.95	192.139	200.619	215.964	47.6333	47.1667	50.4167	55.6071	68.9405	420	420	480	351.532	125	180	0	300	360
Exercise+liraglutide	1	763.5	753.486	745.333	.	721.556	175.617	173.472	232.821	.	241.042	47.9833	57.3472	60.5833	.	59.8889	360	480	600	60	210	0	0	90	195
Exercise+liraglutide	1	811.028	629.298	812.767	764.25	723.691	196.597	224.393	220.933	200.625	233.06	68	50.5833	72.7667	62.5417	64.9167	.	420	180	30	0	0	0	0	180
Exercise+liraglutide	1	559.069	582.069	562.306	459.06	509.357	190.542	194.986	258.833	213.81	222.631	179.028	168.306	192.694	204.202	224.917	300	360	300	840	630	1050	0	30	0
Exercise+liraglutide	2	718.986	656.133	.	.	.	139.764	153.45	.	.	.	72.8056	81.4833	.	.	.	300	240	.	240	720	.	0	600	.
Exercise+liraglutide	1	652.264	608.889	566.097	602.012	524.556	229.792	200.056	211.458	268.131	306.722	144.667	118.375	110.278	135.488	158.528	480	.	150	210	540	300	60	1350	1140
Exercise+liraglutide	0	619.155	658.976	.	.	.	179.643	243.917	.	.	.	115.083	128.726	.	.	.	.	.	.	1260	120	1260	0	0	0
Exercise+liraglutide	1	602.405	559.111	643.069	687.806	683.896	240.405	306.333	233.444	206.333	292.5	101.869	104.903	89.7083	58.2222	61.5625	240	480	300	615.181	360	572.29	240	0	0
Exercise+liraglutide	1	652.976	683.667	639.236	602.65	600.691	236.107	247.619	234.653	147.167	249.226	99.6071	79.1071	85.6389	53.0167	133.536	540	600	600	30	105	140	75	40	180
Exercise+liraglutide	1	687.762	638.643	680.167	696.153	686.488	185.06	193.476	207.655	195.639	188.476	116.738	103.643	129.464	114.694	127.107	.	480	480	351.532	450	100	0	0	105
Exercise+liraglutide	1	577.65	631.458	573.369	560.639	608.389	253.517	308.229	211.274	278.778	286.917	89.2167	89.2083	64.0238	86.7778	100.472	480	480	.	120	1260	60	0	0	180
Exercise+liraglutide	2	602.821	609.012	642.889	689.786	740.559	239.19	286.226	234.014	235.071	282.988	153.202	132.095	88.6667	62.1429	65.3214	240	300	180	439.415	119	240	0	360	90
Exercise+liraglutide	1	612.729	634.095	592.583	469.514	601.083	300.125	233.345	184.1	251.556	258.194	144.104	117.786	116.3	148.069	134.528	210	600	390	90	60	210	310	240	310
Exercise+liraglutide	1	645.262	673.964	664.597	597.625	614.681	252.619	240.143	264.444	245.694	286.681	98.6786	88.4524	73.0417	106.597	126.569	480	540	300	240	0	90	348	120	360
Exercise+liraglutide	2	709.309	.	506.567	735.583	688.2	163.167	.	168.317	165.988	209.85	87.3095	.	60.8833	70.25	101.45	720	.	360	0	270	40	0	0	210
Exercise+liraglutide	2	662.667	646.464	801.143	653.988	768.633	168.319	163.857	81.6905	142.262	127.1	104.319	112.417	37.7976	102.405	68	.	.	.	60	237.335	327.023	35	55	345.853
Exercise+liraglutide	2	625.429	717.429	635.771	656.941	.	225.202	166.179	146.688	212.167	.	96.1548	73.0357	89.2292	101.238	.	600	600	720	180	240	300	0	60	165
Exercise+liraglutide	2	699.708	.	690.405	696.917	791.933	214.694	.	178.095	155.514	164.2	77.7361	.	77.6071	64.4028	53.75	360	480	.	420	420	210	0	352.764	481.137
Exercise+liraglutide	2	662.764	754.458	753.905	768.667	783.812	204.361	153.5	149.155	186.595	234.562	95.2361	68.1667	61.0357	70.7857	74.4792	480	600	660	360	300	270	470	105	180
Exercise+liraglutide	2	616.167	558.845	.	493.81	634.1	251.933	303.071	.	294.202	265.517	72.9	92.881	.	86.6548	77.6	480	600	720	615.181	553.782	572.29	1260	617.336	526.989

## Sheet: Figure 3A
Week	Exercise+placebo	Exercise+placebo	Exercise+placebo	Exercise+placebo	Exercise+placebo	Exercise+placebo	Exercise+placebo	Exercise+placebo	Exercise+placebo	Exercise+placebo	Exercise+placebo	Exercise+placebo	Exercise+placebo	Exercise+placebo	Exercise+placebo	Exercise+placebo	Exercise+placebo	Exercise+placebo	Exercise+placebo	Exercise+placebo	Exercise+placebo	Exercise+placebo	Exercise+placebo	Exercise+placebo	Exercise+placebo	Exercise+placebo	Exercise+liraglutide	Exercise+liraglutide	Exercise+liraglutide	Exercise+liraglutide	Exercise+liraglutide	Exercise+liraglutide	Exercise+liraglutide	Exercise+liraglutide	Exercise+liraglutide	Exercise+liraglutide	Exercise+liraglutide	Exercise+liraglutide	Exercise+liraglutide	Exercise+liraglutide	Exercise+liraglutide	Exercise+liraglutide	Exercise+liraglutide	Exercise+liraglutide	Exercise+liraglutide	Exercise+liraglutide	Exercise+liraglutide	Exercise+liraglutide	Exercise+liraglutide
1			373	479	424	482	484	516	450	391	409	3953	979	672	1439	5527	777	738	525	1135	329	346	554	490	405	527		605	328	552	623	300	544	462	830	526	548	1065	838	653	89	949		558	446	465	488	301	1671
2			394	444	399	652	411	0	446	346	432	2251	536	579	2809	2908	725	1400	537	734	1424	365	0	0	427	3276		544	320	632	673	337	1255	434	705	1279	256	1698	718	614	0	596		426	435	353	898	316	2175
3			784	1025	620	583	507	708	529	591	714	847	1367	1017	2889	5577	1207	1214	1279	493	1510	851	583	474	719	1287		883	714	1202	1094	375	451	847	1341	461	783	1268	1427	971	1056	0		761	1076	920	425	532	892
4			1001	1089	590	506	495	906	748	609	0	1927	1894	965	1815	5451	1201	848	1141	911	1543	1354	450	446	786	2148		939	665	1891	1116	562	795	915	560	1136	652	2112	0	1109	0	0		761	921	1011	887	352	1432
5			1121	1642	932	1046	1280	1402	1078	678	563	2250	1868	1560	1959	5640	1835	1819	717	1500	1896	1639	1573	777	1089	1344		1060	1026	1201	1630	569	829	1289	2181	1026	616	1476	1970	1547	381	715		745	1061	1257	1401	1005	2333
6			1241	508	1013	1529	1470	1235	1229	1130	1140	2391	2146	1483	3237	4608	1816	2938	1664	1899	3272	1194	973	1286	1158	2519		1905	1035	0	1181	673	1652	1391	2199	1419	696	1297	1855	637	503	721		986	1098	1246	986	959	472
7			1852	2176	1199	1391	4055	1786	1104	1087	951	2970	2019	2167	1825	4532	2096	2524	0	1876	1575	2071	1313	1093	1408	6271	1387	1846	1412	1190	2123	1402	940	1408	2809	1026	587	1365	2419	2103	832	321	2681	1256	1621	1526	514	881	1666
8			1498	2015	1154	312	1498	1724	1379	1305	1235	2176	2013	2109	3033	6534	2218	2435	519	1808	1337	2322	2198	1005	1399	5508	1367	1912	1404	1572	1578	707	2049	1618	2670	1548	923	888	1978	1218	2273	0	1952	1226	0	1805	0	939	1590
9			1059	1628	1208	1412	1335	1645	1281	1292	340	2068	2022	2110	992	6610	2419	2444	601	1789	2170	1922	1357	1076	1268	2340	1539	1963	1338	0	1270	2000	1366	1564	2717	1435.74	939	1818	2415	2056	0	0	1437	1436	1608	1928	0	1095	2554
10			1181	1111	1185	540	2290	1750	1373	246	1119	1402	1638	2234	2050	6232	1993	2262	1153	1831	1251	1777	0	1034	1343	492	1361	1890	1363	1970	1851	0	878	1494	3265	2847.12	881	2063	2152	2062	574	0	1169	1656	1543	2064	329	1015	1281
11			1689	982	1182	1740	1557	1742	1401	1371	1428	2138	2466	2211	2627	4847	3479	1741	2504	1651	2016	1999	0	896	1467	4279	1471	2684	1412	0	2300	703	454	1713	2390	503	828	2044	1983	2043	768	0	1064	1213	1573	1929	1522	1001	1876
12			1464	2345	1257	2203	2114	1726	1304	1049	2406	1428	2135	2330	2164	3878	2110	1853	1182	1352	2437	1551	0	890	1311	0	854	915	1609	2018	646	947	865	868	1862	1065	1083	1810	1864	2545	0	506	1199	1855	1465	2035	1096	805	1554
13	2305	874	1509	963	1135	1810	1582	1943	1200	1486	1505	2410	2093	2315	5444	7365	2189	1441	0	1897	1032	1671	857	1034	1801	1152	1429	1586	1544	967	0	827	1288	0	2509	1991	1074	848	1824	1904	2264	1406	1050	983	981	1849	992	919	1476
14	2919	1433	1444	1711	1218	2058	1520	0	1446	1457	1729	2128	2121	2189	2519	3991	2114	1569	2130	1753	591	1709	2216	886	1419	1877	1418	605	1503	0	0	1389	555	1555	2388	1706	1025	1459	1891	1926	3283	1479	1292	1600	1557	1467	457	1265	1198
15	2019	1713	1801	2710	1069	383	1158	0	1560	987	1364	2317	2394	2145	2174	5703	2133	1278	2015	1567	1304	1604	2335	1087	1284	1895	830	2673	1297	0	2099	1049	1787	1642	2995	997	1002	1007	1182	2246	2414	2139	1043	1729	1464	1801	897	1031	0
16	2816	524	1211	2680	1115	847	1468	1854	1176	645	1382	2043	1900	2219	2603	3878	2237	1506	958	1792	1215	1621	1739	1249	1461	2218	1544	1360	1314	0	1700	1452	909	1604	1930	1093	727	1554	1089	2391	0	2666	1264	858	1622	1480	0	1057	1232
17	1489	1242	2793	2528	1138	1267	1543	1719	657	1237	1882	2024	1944	2210	1909	5514	2085	748	239	1802	788	1634	2148	1231	1109	2267	1651	1617	1347	2532	1636	1749	0	1597	3436	964	781	1782	935	1259	0	4321	1094	909	1559	1531	0	1050	547
18	2732	542	1181	3399	1089	1183	1545	1736	1482	1306	1276	2264	2198	2343	828	5766	2215	515	499	1926	784	1593	2154	571	371	2459	724	1336	1396	1924	2416	770	1640	1509	3004	540	984	1237	1899	1998	1966	2912	725	1227	1014	1945	0	1045	1458
19	1975	445	812	0	1221	1142	1700	1449	1390	863	1541	2045	1952	2146	2455	4117	2162	913	0	1776	672	1646	2235	1017	397	1999	1379	1611	1363	0	1763	1432	1023	1640	2512	183	1093	1280	1731	369	1504	2485	728	1228	1430	1895	0	999	385
20	2311	0	1456	2370	870	650	1633	493	1449	704	485	2426	1978	2892	2417	2707	2247	1356	1725	1476	740	1548	2306	558	578	1874	1274	1506	1420	940	1773	1103	1347	1731	2367	671	850	993	1915	1141	1641	2278	1152	1901	1475	1038	0	1076	1393
21	1086	447	1462	1806	1195	839	1663	1879	1177	1111	133	2874	2404	2111	2344	5791	2187	910	0	1875	1133	1528	139	1047	2125	2584	1602	1890	1420	1862	1028	1272	0	1522	2523	2129	238	2640	1111	1369	2954	3077	669	2122	1637	1025	0	691	1850
22	2629	829	1491	2436	1215	0	0	2121	1358	779	2491	1846	1618	2169	1022	3588	2137	0	1014	1348	0	1617	302	1040	1196	1267	1345	1983	1347	0	0	2278	1141	1711	2074	2756	917	1239	1452	2031	1575	2910	907	1960	1465	1617	529	1083	448
23	2046	1371	1630	1469	1137	324	0	1708	737	1414	1677	2244	2352	2056	781	0	2191	2127	0	1719	1004	1767	1965	1149	1204	2563	648	1856	1330	2480	1257	1311	1633	1582	2493	589	794	1132	1816	1990	1353	906	1260	1206	1592	1809	996	1001	435
24	3740	1017	1625	2170	1139	1479	1270	2191	944	1626	2614	2242	2317	2153	3384	1863	2256	1632	1281	1794	1330	1618	1352	996	1470	1480	696	2955	1363	975	1693	1093	1831	1506	1451	2227	798	1118	1207	1030	1488	3285	1554	1778	1769	2004	997	1036	0
25	1821	1622	2019	2214	1103	1017	2261	1956	1716	1650	1821	1829	1726	2107	2460	3059	2070	1496	0	1968	391	1683	2268	984	1343	1530	0	1859	1248	2350	2418	1133	72	1665	1657	2434	1432	1545	1388	2196.67	1555	1493	163	773	2020	1849	0	1033	244
26	2363	913	1829	1870	1195	2186	0	1964	1566	1496	2340	2554	1497	2112	2372	0	1037	0	3113	1644	984	1535	2547	275	1875	1610	1802	2044	1560	1634	2271	695	981	1515	0	4697	990	1605	1009	1928	1700	2348	1451	660	1439	1557	531	1067	657
27	2544	388	1639	1967	1140	1301	1189	1704	1178	5747	1876	2011	1751	2237	2231	0	2014	0	2928	1548	1466	0	1955	529	1637	2323	704	2313	1273	2146	1539	959	1824	1375	2090	1778	1099	1529	1885	608	559	784	1059	2096	969	1843	468	1089	961
28	527	0	1992	1107	1218	1686	2384	2501	904	1039	1601	2617	1782	2021	1072	6333	1766	1626	522	1373	1271	0	2752	1115	1603	1689	657	1467	1256	0	2662	428	330	1621	808	2175	902	1576	1560	1258	1832	1907	1343	1757	1493	2068	0	693	0
29	1704	903	2080	0	1146	618	2265	2629	303	1310	1366	2175	1229	2344	1849	6761	1753	1662	2501	1529	1594	0	548	1263	1341	625	417	1980	1379	765	1523	492	0	1381	2625	2564	1068	1626	1176	1201	873	704	971	1392	1565	1937	1569	1035	528
30	2402	1153	1290	1133	1175	1134	1920	2314	1582	1273	1515	2328	1750	2208	2085	5854	2091	1235	89	1046	1474	0	1929	942	1280	1725	0	2152	1281	0	2477	1099	420	2021	526	658	1124	1527	594	448	659	3405	1423	706	1035	2022	1530	1067	740
31	2203	791	1284	2145	1208	1670	2275	2328	1636	1307	1519	750	1969	2209	1500	6207	1975	929	518	1468	790	884	2038	1090	1223	0	838	1862	1355	1608	1747	717	967	1810	577	5351	1214	1520	544	696	2155	2033	1048	2357	1376	1888	1575	1055	522
32	2323	0	3199	1562	1092	2196	2196	1726	1541	1542	1626	2392	2424	2063	5102	4192	2175	1214	725	1814	920	1275	2304	886	2399	1219	780	606	1396	1467	1174	1442	1247	1520	761	15366	961	1243	602	904	1800	0	257	1403	1397	1948	1437	1035	594
33	3497	0	616	1039	879	469	1735	2837	1350	1205	1911	1930	1606	2028	2465	5665	2112	1163	544	1777	2112	1959	2387	1033	1872	4465	1204	1625	1322	804	2353	230	1000	1284	2852	12047	1160	1223	1111	770	1358	3274	1585	898	1628	1932	1483	1133	201
34	1958	0	1365	720	1126	2392	2466	2665	1670	2120	4188	2096	1214	2031	1543	6081	2079	698	0	1426	1153	1842	2582	1021	2579	7502	814	2335	1412	0	0	690	1033	1826	788	1090	990	928	1119	732	2025	1439	761	628	1671	1945	466	1150	809
35	0	1446	1665	1684	1157	1422	1640	1837	1400	2208	1365	2115	1103	1929	3047	5187	2052	672	0	1859	1094	1703	2463	1118	2095	902	822	1584	1338	0	0	1346	482	1240	0	1115	1085	1036	578	689	763	2547	1353	1487	1330	2027	1502	803	359
36	0	910	2507	1642	1154	2987	1136	1949	942	2882	446	1375	675	1642	2116	6408	1326	327	0	1814	1313	1654	2266	694	900	2450	648	1731	1371	0	1293	894	1220	0	0	0	1050	1718	584	521	1026	2859	1027	1793	1508	2310	884	1036	374
37	3962	871	2177	993	1145	1773	2259	2690	1523	1236	2864	2687	1283	2508	3758	3298	1938	259	0	905	1640	1673	2490	820	1216	1991	468	1962	1338	910	1578	1466	1089	1470	0	1487	1049	874	0	674	1989	3182	1721	2238	304	2247	970	1038	0
38	2949	826	1267	541	1130	0	2158	3143	1230	1943	1691	3776	1854	3279	2003	4671	2031	591	576	1633	1613	1572	2437	0	1542	2175	646	1866	1388	1339	1770	1260	1495	1779	0	3378	1211	1351	0	0	3421	2598	1252	1170	1576	2592	0	716	523
39	1952	0	2229	1181	1202	1924	1304	2781	1471	1939	1822	1216	1297	1554	5876	5061	1656	0	0	1927	1909	1581	1901	0	526	1773	577	1964	1733	1619	2763	1304	1395	1559	2383	1182	1130	658	0	0	965	681	1474	1197	0	2289	903	1068	852
40	3302	0	794	573	1133	495	1630	2497	1488	1365	1465	0	1893	3532	4540	5351	2032	878	1721	1617	1587	1520	2355	947	897	2812	323	1479	1363	1971	2585	1428	924	1294	3646	1358	1093	0	502	0	1422	2763	952	491	1456	1936	1490	1028	1205
41	3133	1825	1913	0	1191	464	1999	2593	0	1222	2032	0	610	2068	3653	3412	916	1428	968	1506	1102	1064	2271	1039	978	1126	0	1495	1404	2195	1964	1223	513	1336	1544	3228	1023	1666	449	677	2707	483	364	2340	1438	1910	1355	1020	1283
42	5081	1225	1414	2367	1349	2021	1861	2669	1468	2845	1252	0	504	2359	2818	4771	1724	788	609	987	1283	1690	2334	1048	655	1661	404	1953	1503	2371	1453	1230	507	976	651	2258.11	1088	1220	504	1104	493	0	544	523	1423	2279	1383	1067	1027
43	3181	0	1966	467	1389	768	1068	2847	1444	1092	0	0	0	610	3550	5174	1584	957	616	1401	1735	1578	2297	979	0	1090	796	2353	1396	0	1688	1414	673	1179	0	1343	572	1921	664	690	893	0	1432	311	1559	2411	1331	1023	512
44	925	674	2279	1528	1354	1401	791	2845	1357	1315	1842	0	0	2298	1352	3538	1387	835	1826	1866	1370	1555	1754	932	1249	1528	0	2511	1388	1353	1690	1300	1041	1155	0	2837	563	1274	543	1159	1944	1926	1143	804	1346	1816	2765	930	287
45	4199	0	1780	1005	1597	886	1037	1764	0	2287	653	719	0	2305	3681	4029	1636	885	1527	854	1320	1248	0	857	1269	1221	850	2559	1478	1325	0	656	1455	1225	902	3110	1137	901	601	1248	1207	2317	3887	901	0	2346	0	742	821
46	3341	440	1129	1033	1484	1831	494	2553	1610	2338	2173	777	1763	2064	2875	3613	2051	347	0	519	528	1538	0	897	1720	0	304	928	1314	730	629	1366	1559	963	1584	4240	1106	1417	573	1435	2897	2376	279	298	1440	2366	1437	987	1266
47	2226	712	1635	0	1462	708	1435	1776	1313	991	1692	1317	1782	2056	1268	4998	1657	1458	268	487	1397	1213	0	1067	1241	2495	436	1221	1330	636	1713	1165	503	1263	1656	1406	1154	0	598	1809	1407	3265	1027	0	1520	2172	925	456	581
48	2861	875	977	1624	1466	2217	1487	1768	1593	1654	1105	807	2162	2116	2342	3991	2139	1369	976	476	1700	1457	0	844	1590	1028	391	2211	1264	2511	0	1267	3581	1214	800	2526	1157	958	606	1385	1820	1712	733	0	1087	1870	317	1057	422
49	2376	0	1675	1078	1455	1805	1473	2167	1062	3159	1514	0	542	2055	1962	3261	1065	317	0	1501	1968	1510	0		941	2496	796	1505	1248	2687	2274	660	7064	1090	0	2469	834	2234	582	846	2331	2539	915	0	1448	1912	0	1067	1661
50	3146	457	1641	1838	1389	1054	1074	1864	843	526	1446	0	927	2304	2860	5225	1816	0	321	887	2108	1513	0		932	3150	0	1578	1412	1902	1314	1105	0	1101	0	2105.96	1121	1766	486	1372	2053	2378	1379	489	406	2251	964	869	1229
51	3647	330	1404	2017	1394	2134	0	2939	432	1231	1985	1590	1347	2083	900		1094	1742		1898	3777	1127	0		508	1299	0	1553	1388	2051	0	1392	1464	1234	0	1637	746	1756	514	1173	948	2370	806	0	1569			311	779
			1665			209				910	1381		1290				985			977			0						1503	733		801			0	896		351
	2453.59	687.128	1620.51	1507.27	1210.2	1291.98	1543.73	2017.16	1223.11	1530.82	1570.4	1691.24	1605.64	2182.91	2485.58	4524	1947.64	1114	822	1528.04	1355.07	1457.16	1522.09	910.452	1289.38	2098
[truncated: 6 more columns]

## Sheet: Figure 3B
Week	Exercise+placebo	Exercise+placebo	Exercise+placebo	Exercise+placebo	Exercise+placebo	Exercise+placebo	Exercise+placebo	Exercise+placebo	Exercise+placebo	Exercise+placebo	Exercise+placebo	Exercise+placebo	Exercise+placebo	Exercise+placebo	Exercise+placebo	Exercise+placebo	Exercise+placebo	Exercise+placebo	Exercise+placebo	Exercise+placebo	Exercise+placebo	Exercise+placebo	Exercise+placebo	Exercise+placebo	Exercise+placebo	Exercise+placebo	Exercise+liraglutide	Exercise+liraglutide	Exercise+liraglutide	Exercise+liraglutide	Exercise+liraglutide	Exercise+liraglutide	Exercise+liraglutide	Exercise+liraglutide	Exercise+liraglutide	Exercise+liraglutide	Exercise+liraglutide	Exercise+liraglutide	Exercise+liraglutide	Exercise+liraglutide	Exercise+liraglutide	Exercise+liraglutide	Exercise+liraglutide	Exercise+liraglutide	Exercise+liraglutide	Exercise+liraglutide	Exercise+liraglutide	Exercise+liraglutide	Exercise+liraglutide
1			44.25	48.4	43.95	39.89	40.78	38.62	42.3	44.3	42.87	392.55	98.29	45.58	111.91	439	45.17	64.61	44.32	94.64	42	30.71	44.72	51.97	44.53	39.05		45.17	40	42.11	42.56	41.95	44.02	37.8	44.73	42.39	81.51	111.88	48.07	42.84	9.78	57.7		55.85	45.32	43.91	40.36	39.68	159.72
2			44.49	46.06	47.07	45.1	27.08	0	47.53	42.45	46.26	191.82	43.91	43.21	217.67	231	42.66	118.4	47.65	76.32	188.41	32.63	0	0	48.73	250.59		43.55	39	48.48	45.2	41.55	86.79	38.47	34.92	162.31	31.78	190.12	59.49	44.61	0	37.43		38.85	41.78	30.05	75.39	43.95	243.46
3			83.32	91.45	77.77	51.87	44.91	55.2	54.62	76.68	73.04	57.63	99.77	76.21	222.17	443	73.94	107.17	115.43	53.68	256.09	80.54	49.59	73.87	83.85	98.75		70.61	87	100.98	73.98	44.17	31.08	68.73	74.44	39.68	128.94	141.75	119.66	70.35	163.9	0		76.95	123.91	75.81	34.73	70.05	89.38
4			99.88	88.03	64.13	43.6	45.02	77.31	75.62	73.58	0	140.87	143.66	69.49	153.97	433	78.71	70.62	110.32	92.2	213.54	130.61	31.02	70.17	94.9	149.98		77.88	81	147.2	75.84	64.71	77.38	82.93	30.02	89.84	110.93	242.76	0	78.16	0	0		77.23	105.92	78.46	74.37	47.09	135.56
5			122.95	129.23	121.08	85.21	113.35	118.68	113.89	86.45	62.88	147.21	138.36	117.48	152.96	448	119.54	161.32	69.74	148.7	295.47	157.05	124.25	125.95	129.88	103.96		87.77	125	89.06	108.5	60.39	59.18	117.12	116.94	94.81	83.21	172.7	164.8	114.23	45.92	44.32		75.68	132.32	109.22	118.32	145.12	218.73
6			133.12	41.74	121.02	130.52	128.32	104.88	122.94	126.32	122.39	152.93	157.93	113.98	249.52	366	117.89	278.29	156.33	193.01	566.7	118.82	76.61	221.51	138.65	197.61		151.75	126	0	74.85	83.6	114.6	115.91	118.2	133.69	100.47	139.58	153.04	45.97	65.36	46.84		94.02	117.14	101.49	90.5	132.71	47.98
7			187.24	181.97	147.55	123.09	441.88	148.56	118.96	118.79	103.49	204.21	152.24	157.32	145.95	359.55	146.55	238.4	0	189.3	249.88	196.33	103.6	170.93	166.85	569.38	165.79	146.25	172	85.96	147.68	196.93	72.12	135.41	160.74	89.57	98.51	158.77	199.12	150.19	114.37	18.64	538.35	121.89	176.18	124.86	45.45	135.31	161.4
8			111.76	170.83	152.11	25.9	134.33	152.12	147.37	156.79	155.17	149.27	143.86	157.03	238.68	519	147.11	227.11	49.05	191.14	171.47	227.68	185.91	171.64	168.9	521.18	157.58	147.73	171	120.46	110.38	90.92	147.13	158.23	149.9	192.79	128.27	86.85	166.29	94.12	382.6	0	409.7	117.6	0	159.16	0	134.93	164.19
9			143.5	137.14	151.77	119.18	127.77	136.16	147.43	152.49	41.94	134.58	153.51	152.35	77.76	525	162.99	300.96	57.38	186.27	265.35	181.72	110.99	179.86	180.22	181.86	174.55	152.16	163	0	86.44	306.95	88.95	149.94	154.05	137.02	128.15	203.61	193.51	148.75	0	0	193.43	142.15	166.81	157.58	0	156.25	250.89
10			122.48	92.14	154.63	58.6	197.97	150.54	149.33	28.21	117.45	92.83	130.95	156.27	180.88	495	137.39	309.69	105.52	189.52	143.25	174.64	0	186.11	157.59	37.2	151.94	148.45	166	145.39	125.57	0	76.37	143.84	199.16	333.68	126.88	224.58	179.53	150.1	84.44	0	139.05	165.28	170.06	157.62	29.99	154.56	136.14
11			180.78	82.65	151.79	148.5	136.22	149.37	152.21	146.89	168.95	138.18	192.06	153.29	200.5	385	240.93	239.1	241.26	169.21	275.66	194.56	0	153.52	172.62	450.67	166	209.14	172	0	160.05	79.79	34.56	156.28	147.14	43.54	112.51	223.34	162.22	141.93	117	0	124.55	121.34	174.85	151.61	135.96	140.86	189.4
12			156.39	191.65	154.44	197.47	188.56	152.03	143.45	128.87	246.74	93.02	152.33	158	172.99	308	147.78	245.02	120.96	140.89	355.05	152.12	0	153.77	172	0	92.6	72.01	196	151.91	44.42	120.63	58.72	83.48	116.84	100.62	142.17	185.55	158.93	188.91	0	31.48	141.22	193.07	164.89	159.72	93.96	109.14	163.17
13	194.45	102.33	163.76	84.14	150.99	157.36	137.49	150.23	123.38	183.43	152.77	149.97	159.84	157.43	561.84	585	147.63	199.02	0	195.72	111.61	167.79	68.84	170.64	219.69	88.72	154.45	116.91	188	76.09	0	101.05	88.28	0	156.65	267.26	134.82	88.42	158.23	140.1	345.74	80	150.78	98.19	111.23	151.18	91.21	134.64	154.59
14	249.62	145.77	131.33	148.38	151.78	191.25	133.06	0	150.45	172.18	193.93	140.45	168.14	157.13	190.73	317	148.55	211.61	214.44	182.36	67.91	165.92	178.92	148.03	167.94	141.13	149.48	59.09	183	0	0	183.75	37.21	147.52	141.08	184.4	133.33	155.75	156.46	136.25	543.64	85.09	173	162.25	163.37	124.44	42.46	183.37	123.9
15	187.99	188.09	168.02	209.74	143.19	31.08	95.89	0	152.26	119.84	148.12	144.71	212.22	152.96	179.6	453	149.14	174.93	185.44	166.16	140.76	161.75	188.6	174	158.89	154.58	95.31	208.47	158	0	144.38	153.33	127.45	151.76	172.29	96.85	135.13	87.99	93.98	171.98	458.41	129.72	157.4	170.41	156.68	151.28	86.46	154.99	0
16	222.4	58.15	134.89	195.86	146.85	74.73	131.64	146.87	121.43	78.49	157.72	129.65	152.43	152.54	190.81	308	156.46	212.9	94.5	186.99	133.82	163.15	140.41	194.65	186.38	189	167.64	117.34	160	0	117.91	218.14	58.87	150.02	117.81	104.2	96.86	198.17	93.1	168.97	0	166.73	152.65	88.56	170.97	124.37	0	151.46	135.07
17	142.47	132.13	245.76	195.65	153.09	106.78	140.36	148.44	74.18	148.66	183.04	119.75	145.63	156.37	159.11	438	144.43	102.9	24.89	190.49	84.99	164.67	173.46	191.46	152.86	179.37	172.28	130.46	164	191.73	113.02	271.93	0	149.45	193.65	83.22	109.62	188.55	79.41	88.08	0	263.46	142.91	93.18	166.46	121.4	0	156.58	57.78
18	209.63	47.48	131.79	253.22	152.92	97.02	136.87	144.75	153.34	153.15	121.25	137.58	167.76	163.9	57.37	458	156.88	66.95	44.83	197.59	88.16	163.77	174	101.99	48.36	191.98	79.05	103.05	170	157.81	166.86	116.56	113.97	144.76	174.84	44.03	137.63	130.99	151.17	136.46	320.23	176.97	149.87	125.53	109.27	159.17	0	167.37	154.78
19	171.55	41.67	78.58	0	149.97	103.34	142.95	134.47	148.92	106.53	148.98	135.67	150.05	151.83	195.19	327	150.68	121.1	0	187.44	86.47	165.05	180.56	174.58	46.28	165.26	155.42	118.43	166	0	115.4	224.68	72.36	160.11	147.43	22.42	123.4	136.64	147.51	28.67	251.26	156.05	98.16	127.93	161.2	160.58	0	149.16	40.71
20	166.48	0	126.48	191.53	152.71	51.43	137.58	45.6	155.86	88.29	52.38	151.88	157.23	210.09	178.89	215	156.64	178.16	162.44	151.52	86.8	160.9	186.35	125.35	77.04	171.74	146.07	119.65	173	79.9	117.8	163.05	106.62	147.66	145.3	52.08	102.54	99.49	155.81	93.68	263.51	147	336.53	184.8	163.47	83.36	0	151.13	149.1
21	94.63	43.53	136.48	145.48	151.47	66.8	138.26	162.59	124.58	135.98	15.55	181.91	173.59	155.72	168.96	460	151.92	122.25	0	193.89	129.78	153.66	11.3	169.95	267.91	229.42	231.6	152.18	173	156.49	75.7	188.1	0	137.33	154.75	238.53	22.44	273.85	92.4	95.58	437.91	191.83	139.55	210.49	179.8	82.65	0	106.11	185.18
22	177.12	77.33	133.03	185.76	154.66	0	0	185.64	140.1	90.94	273.57	119.31	121.95	159.61	76.97	285	150.29	0	89.55	143.61	0	158.33	24.41	172.33	147.77	104.4	162.2	152.89	164	0	0	407.73	87.66	156.6	122.09	273.36	113.83	125.43	123.61	141.54	258.36	184.53	109.35	189.4	160.05	136.65	43.61	156.2	47.63
23	178.85	128.95	173.85	126.9	151.7	28.19	0	149.34	75.65	152.96	191.18	143.6	172.63	153.36	52.4	0	154.87	267.43	0	181.39	135.18	175.82	158.97	191.17	147.27	210.03	75.86	142.86	162	181.46	88.04	192.35	138.79	148.04	157.54	50.27	86.47	123.52	154.54	124.7	196.38	68.93	156.91	119.06	163.63	155.7	90.07	152.57	46.27
24	266.14	98.27	172.78	165.65	152.59	130.65	102.34	194.29	108.09	191.57	258.97	138.69	178.84	152.84	259.46	148	168.07	225.45	114.19	189.42	157.31	160.91	109.32	157.46	198.56	122.65	81.99	259.88	166	70.24	120.84	150.95	137.32	146.19	85.37	246.15	100.4	108.67	96.44	78.35	266.45	211.94	233.6	177.84	189.4	164.57	88.68	151.25	0
25	133.73	174.14	196.08	171.74	152.35	81.28	206.35	149.71	185.26	193.14	178.03	118.78	133.78	148.01	196.14	243	151.11	203.28	0	211.84	45.85	166.98	183.53	158.79	176.13	120.62	0	149.36	152	198.3	170.62	152.88	5.87	148.97	97.04	252.06	178.99	158.95	123.94	156.14	249.9	108	26.05	84.48	252.03	155.41	0	148.36	35.25
26	220.1	86.8	188.95	138.02	152.83	187.77	0	169.18	175.73	166.96	239.65	155.81	132.49	150.2	189.14	0	73.86	0.1	293.83	169.03	114.78	158.25	205.73	46.03	238.45	127.75	228.12	163.09	190	145.88	156.84	99.06	72.37	142.23	0	395.95	118.4	158.31	89.98	141.14	256.84	146.04	215.1	65.98	154.87	127.48	45.42	153.26	70.04
27	203.78	42.32	160.67	138.98	151.61	108.07	99.5	148.11	125.16	668.25	191.98	127.43	141.4	154.35	186.95	0	146.89	0	283.95	152.16	178.5	0	157.86	86.87	216.18	221.55	79.58	176.22	155	164.02	108.16	104.7	144.64	111.04	118.82	176.87	136.2	159.76	201.55	49.66	87.76	44.86	140.31	202.48	107.85	160.55	43.55	151.1	98.09
28	33.77	0	201.04	85.65	157.97	155	200.34	205.48	95.43	124.66	158.71	164.35	140.54	141.78	96.64	503	125.46	210.44	43.98	142.14	150.86	0	222.28	172.31	205.54	140.78	69.75	119.58	153	0	179.23	58.13	28.89	148.6	45.69	260.78	114.23	155.28	139.2	89.55	277.59	118.61	166.92	173.45	157.15	162.05	0	104.37	0
29	118.63	87.41	204.06	0	143.99	67.63	190.18	210.41	46.83	160.79	154.48	141.5	93.05	161.11	159.87	537	137.1	219.03	240.79	151.27	207.79	0	44.28	203.94	163.42	52.72	45.24	154.92	168	56.88	111.09	61.26	0	127.15	146.39	268.78	136.44	162.18	91.49	84.75	139.29	53.89	139.78	138.9	160.93	153.36	135.12	152.34	68.63
30	188.81	128.16	127.58	85.98	154.58	99.72	159.35	207.36	157.62	136.5	183.54	131.32	159.06	151.8	168.63	465	149.94	154.1	10.72	105.95	182.96	0	155.81	155.97	156.4	133.45	0	165.05	156	0	182.53	139.94	26.26	176.08	28.83	51.3	142.29	144.68	45.67	32.02	104.38	210.75	236.58	65.26	115.25	162.03	135.93	151.76	83.33
31	194.82	76.59	135.01	165.03	155.29	122.47	195.9	192.01	182.74	141.04	161.72	46.72	148.15	154.82	108.41	493	148.22	118.41	44.52	151.26	91.68	81.86	164.52	182.46	153.33	0	93.51	151.73	165	108.09	118.65	90.24	68.52	156.24	30.21	711.32	150.04	152.83	47.61	50.19	357.2	129.13	157.93	234.18	153.6	150.88	134.5	154.43	49.62
32	210.67	0	327.89	128.04	152.17	197.39	189.57	147.35	161.44	171.12	183.67	145.53	183.87	150.97	403.11	333	152.04	160.43	64.76	186.48	100.4	126.72	186.13	138.97	305.3	91.79	84.34	44.53	170	119.07	86.04	185	100.36	145.54	43	2503.62	120.73	121.4	46.13	68.11	286.37	0	34.7	131.85	157	157.55	134.01	158.77	74.03
33	349.44	0	95.98	84.79	140.53	64.62	141.79	237.2	153	135.25	227.73	126.31	123.75	156.03	190.88	450	149.99	154.01	45.3	186.05	285.63	186.07	192.72	171.55	219.87	376.1	143.48	114.62	161	58.97	158.9	29.25	81.13	120.97	163.06	1943.69	148.28	120.99	92.17	66.55	228.69	208.24	269.56	92.98	172.37	161.3	135.22	154.16	19.25
34	179.34	0	132.34	43.8	151.45	230.71	211.88	234.19	169.16	244.82	504.22	132.5	101.78	154.67	128.05	483	146.2	88.2	0	151.58	133.86	183.77	208.56	175.23	332.03	632.57	92.95	177.04	172	0	0	86.35	82.12	176.46	44.25	98.57	123.02	91.03	92.29	53.75	328.88	91.32	108.85	51.95	181.65	160	45.72	159.2	93.22
35	0	131.88	200.15	130.82	148.24	141.52	141.51	162.09	151.95	241.56	143.72	138.78	92.52	151.71	259.66	412	148.59	89.7	0	193.97	148.19	171.57	198.9	178.58	252.92	71.36	95	123.64	163	0	0	170.01	35.92	116.66	0	98.56	140.26	92	44.73	60.39	102.25	171.33	188.73	142.43	144.97	163.17	136.14	117.93	45.24
36	0	94.32	305.3	129.54	157.68	280.04	90.76	162.72	92.42	311.78	43.62	94.81	49.7	117.96	168.68	509	98.98	43.06	0	188.27	164.84	166.07	182.99	120.54	113.22	196.23	72.67	129.78	167	0	88.05	126.19	98.26	0	0	0	135.1	156.02	47.89	37.01	148.19	190.56	160.29	184.06	162.72	189.86	83.44	149.73	37.14
37	370.9	88.21	241.5	85	160.29	200.81	187.68	238	154.38	147.48	375.25	162.77	92.49	193.29	313.22	262	136.03	35.01	0	91.77	216.83	168.24	201.15	138.82	158.4	171.39	46.33	152.14	163	66.8	106.72	224.49	79.99	148.39	0	174.35	130.96	87.63	0	47.4	338.39	204.26	216.74	223.22	33.05	182.13	86.57	150.61	0
38	246.5	85.86	124.66	43.28	152.83	0	186.61	265.24	132.89	221	167.07	241.5	143.12	245.27	168	371	140.73	78.55	49.46	167.47	222.58	155.55	196.9	0	205.48	187.18	70.5	147.4	169	106.36	119.8	171.03	117.19	151.17	0	383.11	149.69	136.92	0	0	573	165.52	209.72	112.62	176.65	201.82	0	101.51	59.3
39	162.41	0	254.55	85.7	160.54	159.84	120.26	243.46	155.26	212.25	223.57	75.28	100.34	124.56	475.54	402	126.63	0	0	195.34	303.11	160.5	153.62	0	67.16	152.51	56.94	155.28	211	113.28	184.62	168.43	103.07	156.24	154.67	112.07	150.06	64.63	0	0	134.47	45.9	351.6	124.18	0	189.42	88.36	151.31	89.04
40	259.39	0	87.71	43.27	160.36	82.97	139.84	206.96	158.49	163.09	203.9	0	147.26	270.64	374.35	425	149.04	119.42	142.85	163.13	222.77	151.37	190.1	151.79	114.72	237.24	35.93	118.63	166	147.83	177.66	211.6	81.76	131.26	225.99	128.15	144.07	0	44.79	0	211.93	173.52	147.82	45.97	158.31	161.33	137.59	152.4	124.37
41	262.75	184.83	206.08	0	164.68	72.5	167.71	213.53	0	144.17	285.05	0	46.67	161.06	317.71	271	75.93	198.22	74.55	158.15	135.24	107.44	183.43	157.28	141.65	86.32	0	122.98	171	161.18	129.86	152.97	40.61	134.49	93.76	391.15	139.53	146.6	40.47	48.92	524.3	29.72	43.82	224.94	154.75	159.25	131.73	150.32	136.75
42	492.97	134.66	145.59	177.87	185.77	212.16	166.33	214.87	157.33	309.17	146.25	0	39.27	174.35	221.27	379	125.97	102.34	66.87	97.61	200.11	169.64	188.52	156.85	89.02	134.05	43.24	147.23	183	176.21	99.41	159.51	41.23	152.38	47.1	238.36	143.65	120.33	44.94	79.87	105.09	0	71.8	45.17	161.07	181.95	130.12	150.36	112.15
43	267.25	0	207.72	42.71	185.4	72.35	88.09	226.23	157.11	129.09	0	0	0	46.74	303.7	411	121.79	134.09	61.71	145	264.87	162.99	185.47	155.26	0	87.98	87.5	174.13	170	0	116.22	183.51	50.95	154	0	128.68	73.96	182.78	61.89	49.92	150.22	0	256.63	30.57	179.14	194.98	125.77	150.86	58.85
44	69.46	82.52	209.47	130.09	184.73	140.96	68.87	232.18	142.97	150.15	197.25	0	0	174.81	113.3	281	109.84	112.89	164.54	190.46	219.32	160.21	141.62	146.55	153.34	124.21	0	179.27	169	107.03	130.14	179.71	79.56	146.58	0	352.15	73.31	125.12	45.13	83.87	332.99	127.67	165.01	79.61	148.93	153.66	259.95	149.61	35.08
45	341.55	0	191.86	87.07	205.04	77.09	86.12	149.14	0	258.9	75.29	43.98	0	180.04	307.31	320	121.26	123.55	129.27	91.05	201.98	131.16	0	147.71	154.12	95.02	91.96	215.95	180	101.3	0	93.07	110.47	164.47	46.04	352.5	146.68	92	48.76	90.04	200.43	149.69	602.93	91.43	0	198.9	0	106.34	94.54
46	286.3	43.3	109.26	81.32	192.37	165.2	39.9	220.17	171.93	264.6	221.95	49.55	142.68	161.62	260.75	287	151.43	43.46	0	52.71	82.68	160.62	0	145.76	222.19	0	39.27	125.66	160	49.9	40.85	183.16	117.61	151.58	89.34	475.7	148.16	128.28	46.2	97.69	539.24	149.51	38.24	30.39	153.75	199.6	138.87	149.07	143.06
47	179.27	80.92	159.76	0	193.19	68.28	124.78	153.7	142.85	118.45	163.61	78.85	140.98	157.75	139.11	397	120.4	186.35	29.45	50.05	220.16	125.49	0	186.72	159.91	223.44	47.29	137.54	162	48.25	121.73	186.12	41.45	166.02	90.73	162.34	144.38	0	47.05	137.25	234.48	199.04	141.66	0	166.78	192.38	90.89	61.21	68.81
48	240.26	87.25	88.6	140.66	198.42	223.09	132.46	152.43	174.35	186.79	135.45	48.2	178.3	157.5	166.95	317	156.73	173.91	126.63	45.31	257.76	154.06	0	151.21	208.05	84.48	42.8	161.39	154	184.55	0	171.97	306.06	140.45	44.53	295.99	148.69	95.93	48.82	99.24	309.34	109.02	89.28	0	110.8	159.09	30.95	149.12	45.98
49	197.59	0	155.83	92.31	201.43	167.33	130.16	192.32	120.02	325.71	156.22	0	46.7	160.13	157.5	259	75.96	40.74	0	149.44	323.6	154.55	0		128.98	214.25	89.72	110.17	152	186.3	152.62	91.65	600.22	159.62	0	274.8	113.27	201.96	50.22	65.33	410.44	156.23	120.55	0	150.8	160.52	0	151.56	173.65
50	236.92	42.53	165.67	160.32	182.8	115.52	93.9	160.61	89.3	65.93	155.55	0	69.64	179.91	214.86	415	140.1	0	33.51	88.62	326.33	157.09	0		107.85	272.65	0	128.75	172	137.53	95.38	175.73	0	152.77	0	169.37	147.08	170.48	46.05	93.07	352.89	151.75	401.8	47.15	44.92	189.28	93.75	130.08	142.54
51	269.3	31.42	127.77	162.73	183.45	175.02	0	267.49	47.83	140.52	228.09	93.54	102.91	163.32	72.57		76.73	226.97		190.9	602.23	125.22	0		59.86	109.47	0	123.22	169	141.82	0	216.2	120.18	169.66	0	173.25	100.03	185.4	46.06	75.6	154.72	150.46	139.1	0	162.05			47.51	91.38
			165.97			21.74				110.92	154.35		97.51				75.03			97			0						183	55.49		108.51			0	130.47		30.91
[truncated: 6 more columns]

## Sheet: Figure 3C
Week	Exercise+placebo	Exercise+placebo	Exercise+placebo	Exercise+placebo	Exercise+placebo	Exercise+placebo	Exercise+placebo	Exercise+placebo	Exercise+placebo	Exercise+placebo	Exercise+placebo	Exercise+placebo	Exercise+placebo	Exercise+placebo	Exercise+placebo	Exercise+placebo	Exercise+placebo	Exercise+placebo	Exercise+placebo	Exercise+placebo	Exercise+placebo	Exercise+placebo	Exercise+placebo	Exercise+placebo	Exercise+placebo	Exercise+placebo	Exercise+liraglutide	Exercise+liraglutide	Exercise+liraglutide	Exercise+liraglutide	Exercise+liraglutide	Exercise+liraglutide	Exercise+liraglutide	Exercise+liraglutide	Exercise+liraglutide	Exercise+liraglutide	Exercise+liraglutide	Exercise+liraglutide	Exercise+liraglutide	Exercise+liraglutide	Exercise+liraglutide	Exercise+liraglutide	Exercise+liraglutide	Exercise+liraglutide	Exercise+liraglutide	Exercise+liraglutide	Exercise+liraglutide	Exercise+liraglutide	Exercise+liraglutide
1			74.2105	71.978	84.9711	80.663	80.3371	83.7209	86.7089	79.4286	73.4568	63.4921	66.4921	83.5106	76.7442	70.4	89.2308	82.9268	83.3333	86.3158	75.2809	89.8936	84.5361	83.6601	84.4311	79.558		83.3333	81.44	79.1209	82.3204	70.5128	77.1429	82.9412	83.2432	82.3899	74.269	77.7174	86.8687	80.4348	82.8571	80.6931		82.2222	84.3137	75.3012	85.8824	87.3494	83.2461
2			76.3158	64.8352	84.9711	89.5028	80.8989		81.0127	76.5714	72.8395	67.7249	75.3927	78.1915	77.3256	70.4	87.1795	84.7561	80.8824	82.6316	73.0337	89.3617			82.6347	78.453		79.7619	81.44	78.5714	82.8729	73.7179	84.5714	78.8235	87.027	66.6667	81.2865	75.5435	81.8182	76.087		77.7228		87.7778	86.9281	79.5181	85.2941	84.3373	75.9162
3			79.4737	69.7802	81.5029	77.9006	78.0899	81.9767	82.2785	73.7143	74.6914	78.3069	80.1047	78.7234	77.907	70.4	86.6667	82.3171	79.902	80	64.0449	84.5745	84.5361	83.6601	82.0359	77.9006		79.7619	81.44	74.1758	82.3204	75.641	84	81.7647	81.6216	80.5031	70.1754	75	81.3131	76.087	68.5714			82.7778	79.085	81.3253	86.4706	87.3494	80.6283
4			82.1053	73.6264	81.5029	79.0055	76.9663	77.907	82.9114	76.5714		75.1323	78.534	80.3191	73.8372	70.4	83.5897	85.9756	76.9608	84.2105	70.2247	81.383	94.8454	83.0065	80.8383	82.3204		78.5714	81.44	77.4725	82.3204	76.9231	69.7143	78.2353	83.2432	83.6478	69.0058	73.913		77.1739				82.2222	79.085	83.7349	85.2941	86.1446	83.7696
5			77.8947	74.7253	79.7688	81.768	78.0899	78.4884	81.6456	74.8571	70.9877	80.4233	79.5812	78.1915	76.7442	70.4	83.5897	82.9268	76.9608	85.2632	66.2921	84.5745	87.6289	81.6993	81.4371	80.663		78.5714	81.44	80.2198	83.4254	80.7692	81.7143	77.6471	83.2432	77.3585	76.6082	73.3696	81.3131	75	78.2857	79.2079		82.2222	76.4706	78.9157	84.7059	82.5301	84.2932
6			79.4737	73.0769	83.815	79.558	78.6517	78.4884	84.1772	80.5714	72.8395	80.4233	80.1047	77.1277	75	70.4	83.5897	79.878	77.451	83.6842	62.3596	83.5106	87.1134	79.7386	81.4371	80.1105		79.7619	81.44		85.6354	74.359	84	80.5882	83.2432	76.7296	74.8538	76.6304	82.3232	76.087	74.8571	77.2277		85	81.0458	81.9277	80.5882	86.1446	80.1047
7			81.5789	71.978	82.659	77.3481	69.6629	79.0698	80.3797	81.7143	72.2222	77.7778	78.534	80.3191	75	70.4	80	79.878		84.2105	65.7303	85.1064	87.6289	83.6601	82.0359	67.4033	76.087	79.7619	81.44	81.3187	81.2155	70.5128	78.2857	75.8824	80.5405	79.8742	69.0058	73.913	82.3232	76.6304	72.5714	83.1683	67.6829	84.4444	81.6993	81.3253	82.3529	81.3253	82.7225
8			73.6842	71.4286	79.1908	81.768	77.5281	76.7442	81.0127	77.1429	67.284	77.7778	81.6754	78.7234	76.1628	70.4	83.0769	80.4878	76.4706	82.1053	70.7865	83.5106	84.0206	79.7386	81.4371	65.1934	78.2609	81.5476	81.44	78.5714	80.663	73.0769	82.2857	75.2941	81.0811	67.2956	74.8538	80.9783	81.3131	73.3696	65.7143		65.2439	85		78.3133		84.3373	79.5812
9			68.4211	71.978	81.5029	80.1105	74.7191	79.6512	77.8481	77.1429	68.5185	80.4233	78.534	80.3191	76.7442	70.4	82.5641	81.0976	75.4902	82.6316	75.2809	86.1702	84.5361	81.0458	74.2515	80.663	79.3478	80.9524	81.44		81.768	67.9487	85.1429	75.8824	80.5405	75.4717	77.193	75	83.3333	75.5435			81.0976	83.3333	83.6601	81.3253		84.3373	81.6754
10			81.0526	72.5275	79.1908	69.6133	79.2135	77.907	79.7468	79.4286	74.0741	79.8942	76.4398	81.9149	70.3488	70.4	82.0513	80.4878	77.451	82.1053	78.0899	84.5745		77.7778	82.6347	81.768	79.8913	80.3571	81.44	80.2198	82.8729		72.5714	75.8824	77.2973	67.2956	76.0234	76.087	81.8182	74.4565	70.2857		86.5854	83.3333	81.6993	84.3373	80	81.3253	78.0105
11			77.8947	71.978	80.3468	79.558	78.0899	77.907	80.3797	82.2857	69.7531	80.9524	76.9634	82.4468	75.5814	70.4	81.5385	79.878	75.4902	83.1579	70.2247	84.5745		79.7386	82.0359	59.6685	79.3478	80.9524	81.44		80.663	77.5641	80	78.2353	76.2162	79.8742	77.193	76.087	82.3232	77.1739	68.5714		85.9756	83.3333	81.0458	83.1325	81.7647	85.5422	80.6283
12			78.9474	72.5275	82.659	77.3481	77.5281	76.7442	79.7468	76.5714	74.0741	79.8942	81.1518	83.5106	76.1628	70.4	81.5385	81.7073	73.0392	82.6316	66.8539	84.5745		79.7386	77.2455		81.5217	80.3571	81.44	79.1209	81.768	73.0769	84	77.6471	76.2162	76.1006	77.193	78.8043	80.303	75		79.2079	84.7561	81.1111	79.7386	83.7349	84.1176	87.9518	79.0576
13	74.269	80.9524	76.8421	70.3297	78.6127	79.0055	78.6517	84.3023	82.9114	76	74.6914	81.4815	78.0105	83.5106	66.2791	70.4	83.5897	80.4878		82.6316	80.3371	82.9787	85.0515	81.0458	80.2395	81.2155	81.5217	83.3333	81.44	77.4725		75	85.1429		75.6757	63.522	80.117	78.2609	79.2929	75	69.1429	83.6634	76.8293	83.3333	79.7386	81.3253	81.1765	83.7349	79.0576
14	74.269	88.6905	81.5789	65.9341	82.0809	75.6906	79.2135		82.2785	77.7143	71.6049	79.3651	76.4398	80.3191	77.3256	70.4	81.5385	81.0976	73.5294	82.1053	78.0899	84.5745	84.5361	81.0458	82.0359	82.3204	83.1522	72.0238	81.44			71.7949	85.7143	76.4706	78.3784	70.4403	78.9474	77.1739	81.8182	76.6304	66.2857	83.6634	79.2683	82.2222	82.3529	80.1205	80.5882	84.3373	79.5812
15	71.345	84.5238	87.8947	75.2747	76.3006	82.3204	81.4607		84.8101	76.5714	72.2222	82.0106	71.7277	81.383	74.4186	70.4	81.5385	80.4878	77.451	81.5789	80.8989	82.9787	84.5361	82.3529	80.2395	78.453	78.2609	80.9524	81.44		81.2155	68.5897	82.8571	77.0588	80	74.8428	77.7778	76.6304	83.8384	73.3696	62.2857	80.6931	74.3902	83.8889	81.6993	80.1205	78.8235	82.5301
16	77.193	83.9286	76.8421	77.4725	78.0347	77.9006	77.5281	84.8837	82.2785	76.5714	67.9012	80.4233	75.9162	82.9787	77.3256	70.4	81.5385	79.2683	74.0196	82.1053	79.7753	82.9787	84.5361	83.6601	79.0419	76.2431	81.5217	76.1905	81.44		81.2155	68.5897	87.4286	77.0588	77.2973	75.4717	77.193	69.0217	79.798	76.087		79.2079	82.9268	81.6667	82.3529	80.7229		84.3373	77.4869
17	70.1754	86.3095	90	75.2747	78.6127	79.558	76.9663	79.6512	78.481	77.1429	76.5432	84.127	79.0576	81.383	73.8372	70.4	81.5385	80.4878	72.0588	81.5789	80.8989	82.9787	84.5361	83.6601	75.4491	79.558	83.1522	79.1667	81.44	79.1209	82.3204	64.1026		77.0588	81.0811	79.8742	76.0234	77.7174	80.303	76.6304		80.198	79.878	81.6667	81.6993	83.1325		82.5301	79.0576
18	78.3626	97.0238	75.7895	76.9231	76.3006	81.768	78.0899	81.3953	82.2785	78.2857	77.1605	82.5397	77.4869	81.9149	76.1628	70.4	81.0256	82.9268	78.4314	83.1579	78.6517	81.9149	84.5361	77.7778	77.8443	80.663	80.4348	81.5476	81.44	75.2747	82.3204	67.9487	84	75.8824	80	81.761	76.0234	77.7174	83.3333	78.8043	66.2857	80.6931	63.4146	81.6667	81.6993	81.3253		79.5181	79.0576
19	73.6842	92.8571	83.6842		82.0809	76.2431	80.3371	75.5814	81.0127	76	76.5432	78.3069	78.0105	81.383	76.1628	70.4	81.5385	82.3171		81.5789	73.0337	82.9787	84.5361	79.7386	82.6347	77.3481	79.3478	83.9286	81.44		81.2155	67.3077	77.1429	75.2941	79.4595	67.9245	80.7018	77.1739	80.303	72.8261	65.7143	79.2079	78.6585	81.1111	79.7386	80.1205		81.9277	79.0576
20	80.7018		86.3158	73.6264	67.6301	83.4254	80.3371	76.1628	80.3797	75.4286	72.2222	80.9524	76.4398	81.9149	79.0698	70.4	81.5385	82.3171	76.9608	83.1579	76.4045	81.383	84.5361	70.5882	77.2455	72.9282	78.8043	79.7619	81.44	74.1758	83.4254	65.3846	77.7143	80	77.2973	84.2767	80.117	79.8913	82.8283	70.6522	66.2857	77.7228	57.9268	84.4444	80.3922	82.5301		85.5422	78.0105
21	73.6842	91.0714	86.3158	73.6264	80.9249	82.8729	80.8989	79.6512	81.0127	76	69.7531	80.4233	80.6283	80.3191	79.0698	70.4	81.5385	81.0976		82.1053	78.0899	82.9787	84.5361	81.6993	79.0419	74.5856	69.0217	79.1667	81.44	74.1758	78.453	68.5897		77.6471	77.2973	68.5535	84.7953	78.8043	81.8182	77.7174	68.5714	79.2079	67.0732	83.3333	81.0458	82.5301		81.3253	81.1518
22	83.6257	92.2619	87.8947	76.3736	80.9249			78.4884	81.6456	78.2857	72.2222	79.8942	78.534	80.3191	78.4884	70.4	81.0256		75.9804	81.5789		84.0426	84.5361	81.0458	80.2395	77.9006	76.087	81.5476	81.44			59.6154	78.8571	77.6471	78.9189	72.327	81.2865	79.8913	79.798	77.7174	65.7143	78.2178	82.3171	84.4444	81.0458	80.1205	84.1176	84.3373	78.0105
23	73.6842	92.8571	79.4737	70.8791	78.6127	79.0055		77.907	82.2785	79.4286	70.9877	80.4233	80.1047	79.7872	83.7209	70.4	81.0256	84.7561		81.5789	71.3483	82.9787	84.5361	80.3922	80.8383	77.9006	77.7174	81.5476	81.44	80.7692	80.663	67.9487	74.8571	77.0588	76.2162	79.8742	83.0409	76.087	80.303	82.6087	69.7143	69.802	81.7073	83.3333	83.6601	79.5181	81.1765	81.9277	78.534
24	82.4561	91.0714	78.9474	75.8242	78.6127	77.3481	82.0225	77.907	77.8481	78.2857	76.5432	80.4233	77.4869	82.4468	77.3256	70.4	78.4615	80.4878	76.4706	82.1053	76.9663	83.5106	84.5361	83.0065	76.0479	77.3481	77.7174	75.5952	81.44	80.7692	80.1105	71.1538	80.5714	75.2941	79.4595	66.6667	80.7018	81.5217	83.8384	73.913	64	78.2178	73.1707	82.7778	81.6993	81.3253	81.7647	83.7349
25	80.7018	85.7143	84.7368	75.2747	77.4566	82.8729	76.4045	86.6279	79.7468	78.2857	75.3086	79.3651	77.4869	82.4468	75.5814	70.4	78.9744	81.0976		81.0526	77.5281	83.5106	84.5361	81.6993	77.8443	79.558		79.7619	81.44	74.1758	80.1105	71.7949	76	78.8235	80	72.327	79.5322	78.8043	78.2828	77.1739	66.2857	72.7723	69.5122	78.8889	75.817	80.1205		84.9398	67.0157
26	71.345	92.2619	80.5263	77.4725	80.9249	79.558		79.0698	78.481	80.5714	74.0741	82.5397	71.7277	82.4468	76.7442	70.4	80.5128	79.878	75.9804	83.1579	76.4045	81.9149	84.5361	81.0458	79.0419	79.558	74.4565	79.7619	81.44	71.978	81.768	68.5897	81.7143	76.4706		64.1509	83.6257	80.9783	78.2828	75.5435	69.1429	79.703	74.3902	83.3333	81.6993	81.3253	83.5294	84.9398	77.4869
27	77.193	85.119	81.5789	79.1209	78.6127	81.2155	80.8989	78.4884	80.3797	78.8571	74.0741	80.9524	75.9162	83.5106	73.2558	70.4	79.4872		75	86.3158	74.1573		84.5361	81.6993	77.2455	71.8232	79.3478	81.5476	81.44	78.5714	80.663	78.8462	78.2857	83.5294	81.0811	72.956	78.9474	78.2609	70.202	71.1957	65.1429	83.6634	80.4878	84.4444	80.3922	78.9157	80	86.1446	81.1518
28	87.1345		81.5789	75.2747	79.7688	75.1381	80.3371	80.814	81.0127	77.1429	75.3086	80.9524	70.6806	82.9787	72.093	70.4	80.5128	82.9268	81.3725	82.6316	76.4045		84.5361	84.3137	78.4431	76.7956	82.6087	79.1667	81.44		82.8729	71.1538	73.1429	77.6471	81.0811	67.2956	79.5322	80.9783	77.7778	76.087	69.1429	79.703	83.5366	83.3333	82.3529	83.1325		82.5301
29	83.0409	91.6667	83.6842		79.1908	69.6133	80.3371	82.5581	67.7215	76.5714	70.3704	79.3651	78.534	83.5106	71.5116	70.4	75.8974	79.878	75.4902	85.2632	73.5955		84.5361	82.3529	80.8383	75.6906	81.5217	80.9524	81.44	79.6703	79.0055	74.359		77.6471	81.6216	70.4403	77.193	80.4348	84.8485	77.1739	67.4286	71.2871	78.0488	83.3333	83.6601	82.5301	83.5294	83.7349	71.2042
30	77.7778	83.9286	81.5789	76.3736	79.1908	78.453	80.8989	77.3256	83.5443	82.2857	68.5185	82.0106	65.9686	84.0426	75.5814	70.4	80.5128	84.1463	66.1765	84.2105	74.1573		84.5361	81.0458	80.8383	80.663		81.5476	81.44		78.453	71.7949	90.2857	79.4118	82.7027	84.2767	77.7778	82.6087	85.3535	76.6304	65.1429	79.2079	71.9512	86.6667	78.4314	82.5301	81.7647	84.9398	75.9162
31	73.0994	91.0714	78.9474	75.2747	80.3468	85.0829	79.2135	80.814	78.481	81.7143	72.8395	81.4815	78.534	82.9787	80.814	70.4	77.9487	83.5366	80.8824	83.1579	77.5281	85.6383	84.5361	80.3922	79.6407		79.3478	79.1667	81.44	84.6154	82.3204	73.7179	83.4286	78.8235	85.4054	66.0377	78.3626	79.8913	79.2929	76.087	64.5714	78.7129	75.6098	83.3333	80.3922	82.5301	83.5294	83.7349	83.7696
32	73.6842		80	73.0769	76.8786	76.2431	78.6517	79.0698	81.0127	81.1429	70.9877	83.0688	78.534	82.4468	74.4186	70.4	81.5385	81.7073	78.9216	83.1579	80.3371	83.5106	84.5361	83.6601	79.0419	82.3204	82.0652	83.3333	81.44	76.3736	78.453	73.0769	77.7143	75.8824	81.0811	61.0063	79.5322	81.5217	85.3535	74.4565	66.2857		79.2683	86.1111	79.7386	81.9277	79.4118	81.3253	72.2513
33	69.0058		57.8947	73.0769	69.3642	61.8785	81.4607	80.2326	77.8481	80	69.7531	79.3651	77.4869	79.7872	78.4884	70.4	80.5128	80.4878	82.3529	82.6316	71.3483	85.1064	84.5361	81.0458	82.6347	66.2983	76.6304	85.7143	81.44	80.7692	82.3204	73.0769	77.7143	76.4706	81.0811	61.0063	77.193	80.9783	81.8182	69.0217	65.1429	78.2178	68.9024	81.1111	82.3529	80.1205	80.5882	87.9518	70.1571
34	71.9298		81.5789	86.2637	78.0347	72.3757	79.7753	77.907	82.9114	79.4286	69.1358	80.9524	73.822	80.3191	75.5814	70.4	81.0256	84.1463		81.5789	78.6517	82.9787	84.5361	78.4314	78.4431	76.2431	78.8043	82.1429	81.44			74.359	78.2857	75.2941	81.6216	77.3585	78.3626	80.9783	81.3131	75.5435	65.7143	77.7228	76.8293	92.7778	81.0458	80.7229	77.0588	86.747	74.8691
35		94.0476	71.0526	74.7253	79.1908	71.2707	79.2135	77.3256	79.7468	81.7143	73.4568	78.836	73.822	78.7234	74.4186	70.4	80	81.7073		82.6316	71.9101	82.9787	84.5361	82.3529	80.8383	79.0055	78.2609	80.9524	81.44			73.7179	81.1429	76.4706		78.6164	74.269	85.8696	82.3232	68.4783	73.1429	75.2475	78.6585	85	81.0458	81.9277	80.5882	83.7349	72.2513
36		87.5	71.0526	74.7253	77.4566	74.5856	82.5843	80.2326	84.1772	82.2857	75.9259	76.7196	80.1047	79.7872	75	70.4	78.4615	81.7073		82.6316	75.8427	82.9787	84.5361	79.085	79.0419	79.0055	80.4348	82.7381	81.44		81.768	69.2308	77.1429				76.0234	84.2391	81.3131	76.6304	66.8571	75.7426	72.561	81.6667	82.3529	80.7229	79.4118	84.3373	81.6754
37	70.7602	88.6905	75.7895	71.4286	76.3006	67.9558	80.8989	77.3256	82.2785	78.2857	66.6667	83.0688	80.6283	79.7872	75	70.4	81.5385	79.878		84.2105	71.9101	82.9787	84.5361	79.085	78.4431	75.6906	87.5	80.9524	81.44	80.7692	82.3204	67.9487	81.7143	74.1176		72.956	78.3626	79.3478		77.1739	64	77.2277	83.5366	83.3333	81.0458	81.3253	81.1765	84.3373
38	75.4386	87.5	80	74.1758	78.0347		79.2135	79.6512	79.7468	80.5714	75.9259	80.4233	77.4869	80.8511	75	70.4	82.0513	81.0976	79.4118	83.1579	70.2247	84.0426	84.5361		78.4431	75.6906	81.5217	80.3571	81.44	75.8242	82.3204	71.1538	78.8571	80.5882		69.8113	78.9474	79.3478			64.5714	77.7228	72.561	85	79.7386	83.1325		85.5422	75.9162
39	75.4386		75.2632	78.022	78.0347	80.663	76.4045	77.907	81.6456	82.2857	68.5185	82.0106	77.4869	77.6596	76.1628	70.4	77.4359			84.2105	66.8539	82.4468	84.5361		79.0419	75.6906	88.587	80.3571	81.44	76.9231	83.4254	73.0769	81.1429	77.0588	75.1351	74.2138	76.0234	80.4348			65.1429	75.2475	65.8537	81.1111		80.7229	77.6471	85.5422	79.5812
40	77.7778		75.7895	76.3736	75.7225	55.2486	79.2135	80.814	80.3797	78.2857	64.8148		76.9634	79.7872	75.5814	70.4	78.9744	79.2683	82.3529	84.2105	71.9101	83.5106	84.5361	81.6993	79.6407	75.6906	79.8913	79.7619	81.44	79.6703	81.768	69.2308	73.7143	77.6471	76.7568	74.8428	76.0234		77.2727		69.7143	78.2178	73.1707	86.1111	81.0458	80.1205	80	83.1325	79.5812
41	75.4386	88.6905	77.3684		76.3006	53.0387	80.3371	81.3953		78.8571	64.8148		78.0105	78.7234	73.2558	70.4	73.8462	79.2683	86.2745	82.1053	76.9663	82.9787	84.5361	84.3137	73.0539	81.2155		77.9762	81.44	80.2198	83.4254	73.7179	78.8571	80	73.5135	66.0377	74.269	85.8696	74.2424	77.1739	61.1429	79.2079	84.1463	85	81.0458	80.1205	77.6471	83.7349	78.0105
42	69.5906	83.9286	79.4737	75.8242	77.4566	70.7182	78.0899	81.3953	80.3797	82.2857	69.1358		77.4869	81.383	69.7674	70.4	79.4872	79.2683	69.6078	85.2632	64.0449	82.9787	84.5361	84.9673	76.6467	79.0055	82.0652	82.7381	81.44	79.6703	83.4254	71.7949	77.7143	70	70.2703	68.5535	76.0234	80.4348	77.7778	77.1739	57.7143		79.2683	90	79.085	81.9277	79.4118	85.5422	76.9634
43	75.4386		78.9474	68.6813	78.6127	75.1381	80.8989	87.2093	79.7468	78.8571				79.7872	73.2558	70.4	76.9231	78.6585	73.5294	82.1053	67.9775	81.383	84.5361	82.3529		78.453	80.9783	82.7381	81.44		81.768	73.7179	81.1429	77.0588		75.4717	77.193	82.0652	76.2626	77.1739	64.5714		68.9024	85.5556	79.085	81.3253	79.4118	83.1325	75.3927
44	80.117	79.7619	84.7368	71.978	77.4566	69.0608	78.6517	81.3953	80.3797	80.5714	72.8395			80.3191	75	70.4	75.3846	80.4878	77.9412	83.6842	67.4157	81.9149	84.5361	82.3529	80.8383	78.453		84.5238	81.44	76.9231	76.7956	71.7949	80	75.2941		64.7799	76.6082	80.9783	81.3131	77.1739	64	75.7426	76.2195	85	79.7386	79.5181	78.8235	78.9157	67.5393
45	76.6082		76.8421	70.8791	79.7688	78.453	80.8989	79.6512		80.5714	69.7531	83.0688		78.7234	75	70.4	78.9744	78.0488	80.8824	81.0526	66.8539	80.8511		78.4314	81.4371	80.663	81.5217	75	81.44	78.5714		70.5128	80.5714	75.2941	86.4865	67.2956	77.193	78.8043	82.3232	76.6304	63.4286	77.2277	75.6098	83.3333		79.5181		84.3373	74.3455
46	74.269	89.2857	83.1579	73.0769	79.7688	76.7956	82.0225	78.4884	80.3797	80.5714	74.6914	81.4815	75.9162	78.7234	70.9302	70.4	78.9744	84.1463		84.2105	69.1011	82.4468		81.0458	79.0419		73.3696	60.7143	81.44	83.5165	83.4254	72.4359	80.5714	70	81.0811	69.8113	75.4386	84.7826	82.8283	76.087	61.7143	78.7129	78.0488	83.3333	81.6993	79.5181	78.2353	81.9277	75.9162
47	76.6082	82.1429	82.6316		78.6127	73.4807	79.2135	77.907	77.8481	78.2857	76.5432	84.127	76.9634	79.7872	62.2093	70.4	80	81.7073	70.098	83.1579	65.1685	82.9787		76.4706	78.4431	74.0331	82.0652	67.8571	81.44	79.1209	80.1105	67.3077	77.1429	76.4706	82.7027	69.1824	78.3626		83.8384	73.913	64.5714	80.198	78.0488		80.3922	77.7108	77.6471	88.5542	74.3455
48	75.4386	88.6905	85.7895	70.8791	76.8786	69.6133	77.5281	79.6512	79.7468	80.5714	68.5185	84.6561	75.3927	81.383	78.4884	70.4	79.4872	82.9268	63.2353	87.8947	64.0449	81.9149		77.7778	78.4431	74.0331	81.5217	83.3333	81.44	80.2198		71.7949	75.4286	81.1765	82.1622	67.9245	77.193	79.8913	82.8283	75.5435	64	78.2178	85.9756		83.0065	79.5181	77.6471	85.5422	78.0105
49	75.4386		85.2632	71.4286	76.3006	75.6906	78.0899	79.0698	77.8481	82.8571	74.0741		73.2984	79.2553	75.5814	70.4	80.5128	82.9268		85.2632	64.0449	82.4468		76.4706	76.0479	76.2431	79.3478	82.7381	81.44	82.967	82.8729	71.1538	75.4286	72.3529		67.9245	75.4386	84.7826	79.2929	73.3696	64	79.703	81.7073		82.3529	80.1205		85.5422	79.5812
50	79.5322	92.8571	81.0526	69.7802	78.0347	66.2983	78.6517	80.2326	81.0127	76	72.8395		79.5812	78.7234	79.6512	70.4	76.9231		72.0588	84.2105	65.7303	82.9787			83.2335	75.6906		78.5714	81.44	81.3187	79.0055	67.3077		74.1176		72.956	76.6082	81.5217	74.2424	78.2609	64	77.7228	60.9756	86.1111	79.7386	79.5181	78.2353	82.5301	74.3455
51	80.7018	91.0714	85.2632	73.0769	78.6127	81.2155		77.907	79.1139	80	70.3704	85.1852	78.534	78.7234	76.1628		81.5385	82.3171		83.6842	63.4831	79.7872			83.2335	76.7956		79.7619	81.44	82.967		67.9487	77.1429	74.1176		72.327	75.4386	77.1739	77.7778	75.5435	65.7143	78.2178	70.7317		83.6601			81.3253	73.822
			82.6316	74.1758		70.7182				77.7143	70.9877		79.0576				77.4359	87.1951		84.7368										79.1209		72.4359				62.2642		85.8696					79.2683		83.0065
[truncated: 6 more columns]
